# Supplementary material for: Cerebrospinal fluid (CSF) augments metabolism and virulence expression factors in Acinetobacter baumannii
Source: Sci Rep. 2021 Feb 26;11:4737. doi: 10.1038/s41598-021-81714-6 (PMC7910304; doi:10.1038/s41598-021-81714-6)
Supplement: Supplementary file 2 — Supplementary Tables [file 41598_2021_81714_MOESM2_ESM.xlsx]

## Sheet: Table_S1 Sorted with Headers
Gene ID	Gene Name	log2FoldChange	pvalue	padj	Description
		(LB+CSF vs. LB)
AbA118F_0001		0.563706	0.572954	0.726259	16S ribosomal RNA
AbA118F_0002		-0.664734	0.506221	0.668845	tRNA-Ile
AbA118F_0003		-0.89952	9.88614e-07	6.55857e-06	tRNA-Ala
AbA118F_0004		-0.591972	0.55387	0.708814	23S ribosomal RNA
AbA118F_0005		-0.145335	0.884446	0.933921	5S ribosomal RNA
AbA118F_0006		-1.53423	0.124974	0.254579	hypothetical protein
AbA118F_0007		0.587122	0.000564823	0.00241974	Abortive infection bacteriophage resistance protein
AbA118F_0008		-0.617579	0.536853	0.69448	Transcriptional regulator, AcrR family
AbA118F_0009		-0.523233	0.00518849	0.0177898	Transcriptional regulator, AraC family
AbA118F_0010		0.642096	0.520811	0.681491	Oxidoreductase, aldo/keto reductase family
AbA118F_0011		0.640205	0.000124733	0.000615313	hypothetical protein
AbA118F_0012		0.503907	0.00195256	0.00756343	hypothetical protein
AbA118F_0013		1.12886	1.26081e-06	8.22259e-06	Permease of the drug/metabolite transporter (DMT) superfamily
AbA118F_0014		-0.403595	0.686511	0.810841	LysR family transcriptional regulator
AbA118F_0015		0.677056	0.00547088	0.0186473	putative MFS-type transporter YnfM
AbA118F_0016		-0.983104	0.325556	0.499292	hypothetical protein
AbA118F_0017		-2.01436	0.0439721	0.109629	Gfa-like protein
AbA118F_0018		0.290013	0.771806	0.874195	SAM-dependent methyltransferase
AbA118F_0019		0.513743	5.15444e-05	0.000272516	pmrB
AbA118F_0020		-1.15093	0.24976	NA	hypothetical protein
AbA118F_0021		-1.16168	0.245364	0.410481	Pirin
AbA118F_0022		1.76599	0.0773969	0.174723	Nicotinamidase family protein YcaC
AbA118F_0023		-1.51485	0.12981	0.26166	Transcriptional regulator, LysR family
AbA118F_0024		0.543705	8.50372e-08	6.44385e-07	Succinate-semialdehyde dehydrogenase [NAD(P)+]
AbA118F_0025		0.831521	3.73301e-11	4.00229e-10	Gamma-aminobutyrate:alpha-ketoglutarate aminotransferase
AbA118F_0026		-0.672337	0.000611847	0.00259979	Transcriptional regulator GabR of GABA utilization (GntR family with aminotransferase-like domain)
AbA118F_0027		0.711558	1.21736e-06	7.96925e-06	gamma-aminobutyrate (GABA) permease
AbA118F_0028		1.61941	0.105359	0.222807	Transcriptional regulator
AbA118F_0029		0.759638	0.0103738	0.0322771	Branched-chain amino acid transport protein azlC
AbA118F_0030		0.569754	0.568844	0.72213	Putative inner membrane protein
AbA118F_0031		1.81227	0.0699452	0.16202	Single-stranded DNA-binding protein
AbA118F_0032		0.535628	0.592215	0.741126	Inner membrane transport protein YajR
AbA118F_0033		2.35865	0.0183415	0.052493	Integral membrane protein
AbA118F_0034		0.274425	0.783758	0.878936	Thiaminase II, salvage of thiamin pyrimidine moiety, TenA subgroup
AbA118F_0035		0.173731	0.862077	0.920842	GlpM protein
AbA118F_0036		1.30133	0.193146	0.348056	Protein of unknown function DUF1304
AbA118F_0037		0.503329	5.58205e-05	0.000292004	Putative oxidoreductase
AbA118F_0038		1.58185	0.113684	0.23574	Transcriptional regulator, AcrR family
AbA118F_0039		-0.144928	0.884767	0.933921	Excinuclease ABC subunit A
AbA118F_0040		-0.28969	0.772053	0.874195	GGDEF domain protein
AbA118F_0041		2.03456	6.4939e-93	1.24935e-90	33-36 kDa outer membrane protein
AbA118F_0042		0.641242	4.59311e-09	3.99647e-08	High-affinity choline uptake protein BetT
AbA118F_0043		0.962179	0.33596	0.5105	Potassium channel protein
AbA118F_0044		-0.559475	2.88266e-09	2.58618e-08	Acetate permease ActP (cation/acetate symporter)
AbA118F_0045		-0.548196	2.09213e-07	1.48769e-06	Inner membrane protein YjcH, clustering with ActP
AbA118F_0046		-0.49354	4.33794e-06	2.70672e-05	Two-component system sensor histidine kinase
AbA118F_0047		-1.63428	0.1022	0.217662	hypothetical protein
AbA118F_0048		-2.24773	0.0245934	0.0671664	Transcriptional regulator, LuxR family
AbA118F_0049		-0.838972	0.401485	0.576667	FMN reductase
AbA118F_0050		-1.59533	0.110638	0.231505	Coenzyme F420-dependent N5,N10-methylene tetrahydromethanopterin reductase
AbA118F_0051		-0.34719	0.728448	0.842557	Transcriptional regulator, AsnC family
AbA118F_0052		1.21982	0.00100939	0.00412692	Isochorismatase
AbA118F_0053		-0.620619	9.73452e-10	9.23579e-09	Acetyl-CoA synthetase
AbA118F_0054		1.05189	0.292851	0.46726	hypothetical protein
AbA118F_0055		-0.263432	0.792217	0.883274	hypothetical protein
AbA118F_0056		-0.960873	0.336616	0.511048	putative methyltransferase
AbA118F_0057		-0.774173	0.438829	0.612768	3-deoxy-D-manno-octulosonic acid transferase
AbA118F_0058		0.680655	0.000347172	0.00155935	Xenobiotic reductase B
AbA118F_0059		0.627337	0.530438	0.687723	Transcriptional regulator, ArsR family
AbA118F_0060		0.298229	0.00708162	0.0230895	Peptide chain release factor 2
AbA118F_0061		0.460095	6.94981e-07	4.69146e-06	hypothetical protein
AbA118F_0062		0.513067	0.607905	0.752654	Single-stranded-DNA-specific exonuclease RecJ
AbA118F_0063		0.285395	0.0149404	0.0441079	Pyridoxamine 5'-phosphate oxidase
AbA118F_0064		0.692569	0.48858	0.654576	Phosphoglucosamine mutase
AbA118F_0065		0.478952	5.39359e-07	3.71332e-06	Inosine-5'-monophosphate dehydrogenase
AbA118F_0066		0.900894	0.00560003	0.0189384	Ferredoxin
AbA118F_0067		-0.703449	0.481776	0.649179	MBL-fold metallo-hydrolase superfamily
AbA118F_0068		1.22801	0.219442	0.379206	Ferrichrome-iron receptor
AbA118F_0069		-1.51298	0.130286	0.262313	Putative transmembrane protein
AbA118F_0070		-0.128401	0.897832	0.940469	Hypothetical protein
AbA118F_0071		0.482865	1.97262e-07	1.4114e-06	Dihydrolipoamide acetyltransferase component of pyruvate dehydrogenase complex
AbA118F_0072		0.716336	2.57097e-14	3.54712e-13	Pyruvate dehydrogenase E1 component
AbA118F_0073		-1.99205	0.0463656	0.114935	Peptidase, M23/M37 family
AbA118F_0074		0.482548	0.629416	0.76717	Zn-ribbon-containing RNA-binding protein
AbA118F_0075		0.23681	0.812804	0.894109	UDP-3-O-[3-hydroxymyristoyl] N-acetylglucosamine deacetylase
AbA118F_0076		-0.0864621	0.931099	0.958786	Cell division protein FtsZ
AbA118F_0077		-1.61928	0.105388	0.222807	Cell division protein FtsA
AbA118F_0078		0.680295	0.496318	0.660549	Cell division protein FtsQ
AbA118F_0079		2.33199	0.0197014	0.0556514	D-alanine--D-alanine ligase
AbA118F_0080		0.394353	0.000590776	0.00251953	UDP-N-acetylmuramate--L-alanine ligase
AbA118F_0081		-1.98865	0.0467395	0.115531	UDP-N-acetylglucosamine--N-acetylmuramyl- (pentapeptide) pyrophosphoryl-undecaprenol N-acetylglucosamine transferase
AbA118F_0082		0.189282	0.849872	0.915999	Glutathione synthetase
AbA118F_0083		-0.128679	0.897611	0.940469	Hypothetical protein
AbA118F_0084		-0.881925	0.377817	0.552694	Ferrichrome-iron receptor
AbA118F_0085		0.478531	0.000475397	0.00206189	hypothetical protein
AbA118F_0086		0.725015	6.04269e-06	3.68412e-05	Orotate phosphoribosyltransferase
AbA118F_0087		1.49187	0.135733	0.269974	Exodeoxyribonuclease III
AbA118F_0088		0.917447	1.36613e-10	1.39144e-09	Glutathione-dependent thiol reductase
AbA118F_0089		-0.403166	3.54373e-05	0.000193326	Hypothetical protein
AbA118F_0090		0.816587	0.414165	0.589015	Esterase
AbA118F_0091		-0.572683	0.566859	0.720379	GGDEF domain protein
AbA118F_0092		1.19166	0.233395	0.396978	Cytochrome c-type biogenesis protein DsbD, protein-disulfide reductase
AbA118F_0093		0.289852	0.00472849	0.0164736	Hypothetical protein
AbA118F_0094		0.836117	0.403089	0.577772	Hypothetical protein
AbA118F_0095		0.412059	1.196e-05	7.01989e-05	Ribosome-associated inhibitor A
AbA118F_0096		-0.675635	0.499272	0.663418	Uricase (urate oxidase)
AbA118F_0097		1.30697	0.191224	0.345981	2-oxo-4-hydroxy-4-carboxy-5-ureidoimidazoline (OHCU) decarboxylase
AbA118F_0098		-0.437913	0.661449	0.792595	5-hydroxyisourate hydrolase
AbA118F_0099		0.0189077	0.984915	0.991788	proton symporter, NAT/NCS2-family
AbA118F_0100		1.34781	5.79214e-16	9.11735e-15	Nucleoside-binding outer membrane protein
AbA118F_0101		0.919322	0.357927	0.533464	putative oxidoreductase
AbA118F_0102		0.569727	0.568863	0.72213	Allantoicase
AbA118F_0103		-1.49217	0.135656	0.269974	Ureidoglycolate lyase
AbA118F_0104		-0.935373	0.349596	0.524773	Dehydrogenases with different specificities (related to short-chain alcohol dehydrogenases)
AbA118F_0105		-1.03728	0.299604	0.471655	Hypothetical protein
AbA118F_0106		0.296027	0.76721	0.871769	Topoisomerase IV subunit B
AbA118F_0107		-1.05128	0.293128	0.46726	Esterase YqiA
AbA118F_0108		-0.339956	0.00649533	0.0214836	hypothetical protein
AbA118F_0109		0.00790167	0.993695	0.994557	hypothetical protein
AbA118F_0110		0.554116	0.5795	0.730014	hypothetical protein
AbA118F_0111		-0.777162	0.437063	0.611288	Hypothetical protein
AbA118F_0112		0.214695	0.830005	0.903527	hypothetical protein
AbA118F_0113		1.91419	1.01526e-59	7.99055e-58	hypothetical protein
AbA118F_0114		1.52491	1.83307e-30	5.77083e-29	hypothetical protein
AbA118F_0115	vgrG_1	1.36115	1.26133e-27	3.46667e-26	PUTATIVE VGR-RELATED PROTEIN
AbA118F_0116		1.25246	1.25296e-09	1.16327e-08	Periplasmic thiol:disulfide oxidoreductase DsbB, required for DsbA reoxidation
AbA118F_0117		1.16174	0.245343	0.410481	Glutamate--cysteine ligase
AbA118F_0118		-1.59438	0.110852	0.231756	hypothetical protein
AbA118F_0119		0.620646	0.534832	0.692383	hypothetical protein
AbA118F_0120		0.0425728	0.966042	0.980769	Putative inner membrane protein
AbA118F_0121		1.19759	0.231076	0.394195	Methionine aminotransferase, Glutamine-dependent 2-keto-4-methylthiobutyrate transaminase
AbA118F_0122		0.0454274	0.963767	0.979504	Na+-driven multidrug efflux pump
AbA118F_0123		-1.24654	0.212568	0.371966	Putative short-chain dehydrogenase
AbA118F_0124		-0.440306	0.0160565	0.0469626	Transcriptional regulator, AcrR family
AbA118F_0125		-0.545908	6.43802e-06	3.91825e-05	Phosphate regulon transcriptional regulatory protein PhoB (SphR)
AbA118F_0126		-1.2397	0.215085	0.374291	Phosphate regulon sensor protein PhoR (SphS)
AbA118F_0127		-0.557364	0.577279	0.728419	Secretory lipase precursor
AbA118F_0128		-1.68447	0.0920909	0.200699	Phosphatidylserine decarboxylase
AbA118F_0129		-1.29722	0.194555	0.349997	Thiosulfate sulfurtransferase, rhodanese
AbA118F_0130		-0.300892	0.0135199	0.0406419	Nicotinate phosphoribosyltransferase
AbA118F_0131		0.0937799	0.925284	0.956552	AnkB protein
AbA118F_0132		0.670695	0.000420698	0.00185589	Catalase KatE
AbA118F_0133		1.53458	0.124886	0.254551	D-aminoacyl-tRNA deacylase
AbA118F_0134		-0.334785	0.00261693	0.00981847	Superfamily II DNA and RNA helicases
AbA118F_0135		-0.611151	0.5411	0.697368	hypothetical protein
AbA118F_0136		2.19619	0.0280781	0.0752589	Phosphoserine phosphatase
AbA118F_0137		-2.10728	0.0350935	0.090481	hypothetical protein
AbA118F_0138		0.273349	0.00587893	0.0197466	3,4-dihydroxy-2-butanone 4-phosphate synthase
AbA118F_0139		0.683636	2.36477e-10	2.34647e-09	6,7-dimethyl-8-ribityllumazine synthase
AbA118F_0140		0.562956	1.54981e-05	8.89943e-05	Transcription termination protein NusB
AbA118F_0141		0.744157	3.41789e-05	0.000187578	Thiamine-monophosphate kinase
AbA118F_0142		-0.736783	0.461254	0.631779	Phosphatidylglycerophosphatase A
AbA118F_0143		0.799921	5.34542e-15	7.77781e-14	N-acetylglucosamine-1-phosphate uridyltransferase
AbA118F_0144		0.792287	4.25444e-15	6.26941e-14	Glutamine--fructose-6-phosphate aminotransferase [isomerizing]
AbA118F_0145		0.500198	0.00270748	0.0100171	Glutamate racemase
AbA118F_0146		1.67314	0.0942998	0.204612	Hydrolase, haloacid dehalogenase-like family
AbA118F_0147		-1.07799	0.281039	0.454148	hypothetical protein
AbA118F_0148		1.51272	2.21763e-12	2.61212e-11	Formiminoglutamase
AbA118F_0149		1.5762	3.06141e-27	8.34778e-26	Imidazolonepropionase
AbA118F_0150		1.3002	1.63886e-26	4.26718e-25	Histidine transport protein (permease)
AbA118F_0151		1.27695	4.60636e-35	1.66165e-33	Histidine ammonia-lyase
AbA118F_0152		0.824531	1.0624e-13	1.3867e-12	Urocanate hydratase
AbA118F_0153		0.127435	0.898596	0.940985	Stresses-induced protein Ves (HutD)
AbA118F_0154		1.78617	0.0740713	0.169313	Histidine utilization repressor
AbA118F_0155		0.925195	0.000177163	0.00084274	O-antigen acetylase
AbA118F_0156		-1.11698	0.264002	0.433494	Metal chaperone, involved in Zn homeostasis
AbA118F_0157		0.660684	0.508815	0.671232	hypothetical protein
AbA118F_0158		0.738831	1.62619e-11	1.79921e-10	Aromatic amino acid transport protein AroP
AbA118F_0159		0.497509	1.98345e-07	1.41623e-06	Fumarylacetoacetase
AbA118F_0160		0.556648	1.25262e-07	9.30863e-07	Maleylacetoacetate isomerase Glutathione S-transferase, zeta
AbA118F_0161		0.519777	8.53053e-07	5.70294e-06	Glyoxalase family protein
AbA118F_0162		-0.520664	0.602601	0.748008	Transcriptional regulator, IclR family
AbA118F_0163		0.699675	2.99882e-14	4.07252e-13	4-hydroxyphenylpyruvate dioxygenase
AbA118F_0164		-0.922717	0.356155	0.531623	Uncharacterized protein YbbK
AbA118F_0165		-0.0082864	0.993388	0.994557	Multidrug resistance protein
AbA118F_0166		0.660037	0.50923	0.671232	putative sodium-dependent transporter YocS
AbA118F_0167		-0.847734	0.396586	0.571526	Nicotinamidase
AbA118F_0168		-0.254318	0.79925	0.888255	4-hydroxy-tetrahydrodipicolinate synthase
AbA118F_0169		0.403863	0.686314	0.810841	hypothetical protein
AbA118F_0170		0.60761	3.61006e-09	3.18108e-08	Phosphoribosylaminoimidazole-succinocarboxamide synthase
AbA118F_0171		-2.34872	0.0188383	0.053693	Hypothetical protein
AbA118F_0172		-1.84709	0.0647344	0.151777	Putative transport
AbA118F_0173		-0.526776	0.598349	0.745105	Replication-associated recombination protein RarA
AbA118F_0174		-0.177229	0.859328	0.919609	PQQ-dependent oxidoreductase, gdhB family
AbA118F_0175		-0.867103	0.385885	0.560773	UPF0260 protein YcgN
AbA118F_0176		-0.42458	0.00292288	0.0106997	UPF0391 membrane protein YtjA
AbA118F_0177		0.631224	7.87234e-09	6.69826e-08	Dienelactone hydrolase family protein
AbA118F_0178		0.449254	5.32083e-05	0.000280884	HIT family hydrolase
AbA118F_0179		0.962213	0.335942	0.5105	A/G-specific adenine glycosylase
AbA118F_0180		-0.890056	0.373436	0.549834	Peptidase, M23/M37 family
AbA118F_0181		0.695857	0.486519	0.653282	hypothetical protein
AbA118F_0182		-0.548553	0.00512602	0.0175931	DNA-3-methyladenine glycosylase
AbA118F_0183		0.629676	0.528907	0.687281	Cinnamyl alcohol dehydrogenase/reductase Alcohol dehydrogenase
AbA118F_0184		-1.25869	0.208144	0.366634	DNA-binding transcriptional regulator, MocR family
AbA118F_0185		1.23911	0.215304	0.374362	Hypothetical protein
AbA118F_0186		-0.721771	0.470435	0.638869	Cyn operon transcriptional activator
AbA118F_0187		0.125021	0.900507	0.941661	Methylglyoxal reductase, 2,5-didehydrogluconate reductase
AbA118F_0188		1.65299	0.0983325	0.211776	Inner membrane transport protein YdhP
AbA118F_0189		-1.92892	0.0537404	0.129418	Collagenase
AbA118F_0190		0.185295	0.852997	0.917011	4-hydroxy-tetrahydrodipicolinate reductase
AbA118F_0191		-2.09771	0.0359303	0.0921345	hypothetical protein
AbA118F_0192		-0.527912	0.597561	0.744907	Chaperone protein DnaJ
AbA118F_0193		-0.318265	0.750284	0.860754	hypothetical protein
AbA118F_0194		0.908894	3.80587e-10	3.72308e-09	RND efflux system, inner membrane transporter
AbA118F_0195		0.770496	0.000156478	0.000752615	RND efflux system, membrane fusion protein
AbA118F_0196		-0.464781	0.642088	0.776109	Transcriptional regulator, AcrR family
AbA118F_0197		0.375094	0.70759	0.826437	Phosphoenolpyruvate carboxylase
AbA118F_0198		0.683603	5.51059e-08	4.31746e-07	Pyrimidine permease
AbA118F_0199		-0.288679	0.772827	0.874195	Transcriptional regulator, LysR family
AbA118F_0200		-0.251604	0.801348	0.888804	putative membrane protein
AbA118F_0201		-0.604674	0.545395	0.700956	DSBA-like thioredoxin domain protein
AbA118F_0202		-0.69104	0.48954	0.654726	Dihydroxy-acid dehydratase
AbA118F_0203		1.94727	0.0515021	0.125159	Methionyl-tRNA formyltransferase
AbA118F_0204		0.628362	4.48185e-05	0.000239516	16S rRNA (cytosine(967)-C(5))-methyltransferase
AbA118F_0205		-0.770031	0.441282	0.614953	hypothetical protein
AbA118F_0206		0.591068	1.29074e-09	1.18879e-08	Sodium-dependent transporter, SNF family
AbA118F_0207		-0.282565	0.77751	NA	hypothetical protein
AbA118F_0208		-0.485518	0.0110758	0.0340378	hypothetical protein
AbA118F_0209		1.2302	0.218624	0.378358	Glutathione S-transferase
AbA118F_0210		-0.0510597	0.959278	NA	tRNA-Thr
AbA118F_0211		0.543282	0.586936	NA	5S ribosomal RNA
AbA118F_0212		0.728123	0.466538	0.635808	hypothetical protein
AbA118F_0213		-0.520286	0.00230041	0.00882208	SAM-dependent methyltransferase
AbA118F_0214		-0.687684	0.491652	0.656864	hypothetical protein
AbA118F_0215		-0.363776	0.00436224	0.0153054	hypothetical protein
AbA118F_0216		0.896731	0.369863	0.547131	hypothetical protein
AbA118F_0217		-1.72019	0.0853972	0.188965	ParA-like protein
AbA118F_0218		0.356268	0.72164	0.837479	Uncharacterized UPF0118 membrane protein
AbA118F_0219		1.41239	0.157834	0.301811	Superoxide dismutase [Cu-Zn] precursor
AbA118F_0220		-1.46536	0.142824	0.280384	Putative efflux (PET) family inner membrane protein YccS
AbA118F_0221		-0.10166	0.919026	0.9523	Multidrug translocase MdfA
AbA118F_0222		-0.992724	5.18191e-07	3.58183e-06	hypothetical protein
AbA118F_0223		-1.29048	0.196883	0.352537	Modulator of drug activity B
AbA118F_0224		2.06	0.0393988	0.0996624	YgiN protein involved in menadione metabolism
AbA118F_0225		-0.415927	0.00114103	0.00460535	hypothetical protein
AbA118F_0226		0.256997	0.797181	0.88681	D-2-hydroxyglutarate dehydrogenase
AbA118F_0227		0.590881	1.07524e-09	1.01736e-08	D-3-phosphoglycerate dehydrogenase
AbA118F_0228		0.170463	0.864646	0.922585	Threonine/homoserine exporter RhtA
AbA118F_0229		0.131341	0.895506	0.939169	Putative DMT superfamily metabolite efflux protein precursor
AbA118F_0230		-0.788747	1.07497e-10	1.11123e-09	Hemerythrin domain protein
AbA118F_0231		2.19098	0.0284532	0.0759118	putative membrane protein
AbA118F_0232		-0.524735	0.599768	0.746047	tRNA pseudouridine(55) synthase
AbA118F_0233		-1.55778	0.119285	0.245153	Lipase chaperone
AbA118F_0234		-2.08748	0.0368444	0.0940945	Lipase precursor
AbA118F_0235		1.42533	1.26389e-51	7.67869e-50	LSU ribosomal protein L19p
AbA118F_0236		0.846381	1.02489e-16	1.7229e-15	tRNA (guanine(37)-N(1))-methyltransferase
AbA118F_0237		0.773357	1.55328e-14	2.17774e-13	16S rRNA processing protein RimM
AbA118F_0238		0.972288	8.84735e-21	1.84568e-19	SSU ribosomal protein S16p
AbA118F_0239		2.2245	0.0261149	0.0707084	Type IV pilin PilA
AbA118F_0240		0.854446	0.392858	0.567877	Type IV pilin PilA
AbA118F_0241		1.47551	0.140076	0.276401	Type IV fimbrial biogenesis protein PilY1
AbA118F_0242		1.30224	0.192833	0.347802	Type IV fimbrial biogenesis protein PilX
AbA118F_0243	pilW	1.22223	0.0158807	0.0466057	Type IV fimbrial biogenesis protein PilW
AbA118F_0244		0.339204	0.734456	0.84809	Type IV fimbrial biogenesis protein PilV
AbA118F_0245		0.26718	0.789331	NA	Type IV fimbrial biogenesis protein FimT
AbA118F_0246		-1.63959	0.10109	0.21583	4-hydroxy-3-methylbut-2-enyl diphosphate reductase
AbA118F_0247		-0.84419	0.398563	0.57366	Guanylate kinase
AbA118F_0248		-0.347276	0.728384	0.842557	DNA-directed RNA polymerase omega subunit
AbA118F_0249		-0.248462	0.0148536	0.0439641	Guanosine-3',5'-bis(diphosphate) 3'-pyrophosphohydrolase
AbA118F_0250		-2.34007	0.0192803	0.0547724	RidA/YER057c/UK114 superfamily protein
AbA118F_0251		-0.539636	0.000786452	0.00327736	Bacterioferritin-associated ferredoxin
AbA118F_0252		-1.12238	0.2617	0.430501	Bacterioferritin
AbA118F_0253		0.511564	0.000474947	0.00206189	Lipid A core - O-antigen ligase
AbA118F_0254		0.393174	0.694191	0.816848	Type IV pilin PilA
AbA118F_0255		-1.44424	0.14867	0.288106	Hypothetical protein
AbA118F_0256		-0.498132	4.2209e-05	0.000227679	Beta-propeller domains of methanol dehydrogenase type
AbA118F_0257		-2.33125	0.01974	0.0557128	LemA family protein
AbA118F_0258		-0.19129	0.848298	0.914873	hypothetical protein
AbA118F_0259		-0.404643	0.68574	0.810591	Glutamate synthase [NADPH] small chain
AbA118F_0260		-1.30125	0.193175	0.348056	Glutamate synthase [NADPH] large chain
AbA118F_0261		-0.512215	0.608501	0.752703	hypothetical protein
AbA118F_0262		0.609061	0.542484	0.698892	3-dehydroquinate synthase
AbA118F_0263		0.390626	0.696074	0.817843	Shikimate kinase I
AbA118F_0264		0.391778	0.695222	0.817738	Type IV pilus biogenesis protein PilQ
AbA118F_0265		-0.210318	0.83342	0.905311	Type IV pilus biogenesis protein PilP
AbA118F_0266		1.26711	0.205117	0.362223	Type IV pilus biogenesis protein PilO
AbA118F_0267		0.730161	0.465292	0.634581	Type IV pilus biogenesis protein PilN
AbA118F_0268		-1.19345	0.232694	0.396565	Type IV pilus biogenesis protein PilM
AbA118F_0269		-1.18917	0.234372	0.397997	Multimodular transpeptidase-transglycosylase
AbA118F_0270		0.208669	0.834707	0.905857	Ribosomal RNA large subunit methyltransferase A
AbA118F_0271		1.93781	0.0526466	0.127493	hypothetical protein
AbA118F_0272		0.788029	7.16465e-10	6.87291e-09	Phospho-N-acetylmuramoyl-pentapeptide- transferase
AbA118F_0273		0.67123	1.342e-06	8.73561e-06	UDP-N-acetylmuramoyl-tripeptide--D-alanyl-D- alanine ligase
AbA118F_0274		0.346932	0.00459489	0.0160566	UDP-N-acetylmuramoylalanyl-D-glutamate--2,6- diaminopimelate ligase
AbA118F_0275		0.620256	0.535089	0.692457	Cell division protein FtsI [Peptidoglycan synthetase]
AbA118F_0276		0.401048	0.688385	0.811947	Cell division protein FtsL
AbA118F_0277		-1.93938	0.0524557	0.12712	16S rRNA (cytosine(1402)-N(4))-methyltransferase
AbA118F_0278		-0.234498	0.814599	0.894973	Sulfate-binding protein Sbp
AbA118F_0279		-0.477716	0.632852	0.768701	hypothetical protein
AbA118F_0280		0.529776	1.21051e-07	9.05402e-07	Glutamyl-tRNA synthetase
AbA118F_0281		0.795155	1.61706e-07	1.17152e-06	putative amino acid permease, GabP family
AbA118F_0282		0.300486	0.763807	0.869229	hypothetical protein
AbA118F_0283		-0.488791	0.00015502	0.000746641	hypothetical protein
AbA118F_0284		-0.942576	0.345898	0.520349	hypothetical protein
AbA118F_0285		0.0899291	0.928344	0.957714	Cobalt-zinc-cadmium resistance protein CzcD
AbA118F_0286		0.277642	0.781287	0.878386	Cobalt-zinc-cadmium resistance protein CzcA
AbA118F_0287		-1.24052	0.214784	0.37406	Cobalt/zinc/cadmium efflux RND transporter, membrane fusion protein, CzcB family
AbA118F_0288		-0.660263	0.509085	0.671232	Heavy metal RND efflux outer membrane protein, CzcC family
AbA118F_0289		-2.35356	0.0185944	0.0530414	Cation efflux system protein
AbA118F_0290		1.41921	2.87711e-07	2.02921e-06	putative lipoprotein
AbA118F_0291		-2.10791	0.0350389	0.0904171	hypothetical protein
AbA118F_0292		0.366144	0.000129527	0.000636242	Energy-dependent translational throttle protein EttA
AbA118F_0293		0.690828	0.489674	0.654726	O-acetylhomoserine sulfhydrylase
AbA118F_0294		-0.531444	5.51976e-05	0.00028962	Oxidoreductase, short-chain dehydrogenase/reductase family
AbA118F_0295		0.62505	0.00056287	0.00241839	Na(+)-dependent bicarbonate transporter BicA
AbA118F_0296		0.625234	1.8481e-10	1.87133e-09	Transcription accessory protein (S1 RNA-binding domain)
AbA118F_0297		0.550755	0.581802	0.732414	Two-component system response regulator OmpR
AbA118F_0298		0.0950743	0.924256	0.956003	Osmolarity sensory histidine kinase EnvZ
AbA118F_0299		-0.739134	3.03893e-16	4.96406e-15	Acetyl-CoA hydrolase/transferase family protein
AbA118F_0300		0.682854	0.494699	0.659154	Acetyltransferase
AbA118F_0301		1.27996	0.200559	0.357639	hypothetical protein
AbA118F_0302		0.860003	0.389788	0.565021	Imidazoleglycerol-phosphate dehydratase
AbA118F_0303		1.10103	0.270882	0.442482	Imidazole glycerol phosphate synthase amidotransferase subunit
AbA118F_0304		0.706998	2.17421e-10	2.1824e-09	hypothetical protein
AbA118F_0305		-0.325873	0.74452	0.856569	3'-5' exonuclease domain protein
AbA118F_0306		0.577993	4.73747e-07	3.28117e-06	Phosphoribosylformimino-5-aminoimidazole carboxamide ribotide isomerase
AbA118F_0307		-1.7439	0.081177	0.181704	Lipid A export permease/ATP-binding protein MsbA
AbA118F_0308		0.995586	0.319451	0.494528	Transcriptional regulator, Xre family
AbA118F_0309		-0.433841	0.664404	0.794486	Permease of the drug/metabolite transporter (DMT) superfamily
AbA118F_0310		1.43149	2.99965e-22	6.74532e-21	Putative transmembrane protein
AbA118F_0311		0.952254	0.340968	0.515396	Cold shock protein of CSP family
AbA118F_0312		0.614209	0.539077	0.695797	Homoserine kinase
AbA118F_0313		0.963823	0.335135	0.510141	Imidazole glycerol phosphate synthase cyclase subunit HisF
AbA118F_0314		0.503496	0.614616	0.756904	Fatty acid hydroxylase family like
AbA118F_0315		0.519297	0.603554	0.748605	Transcriptional regulator, AraC family
AbA118F_0316		1.06814	0.000717521	0.00301185	Aquaporin Z
AbA118F_0317		0.752359	0.451835	0.624344	hypothetical protein
AbA118F_0318		0.432454	0.665412	0.794867	Transporter, LysE family
AbA118F_0319		2.15052	0.0315138	0.0827387	DNA/RNA non-specific endonuclease
AbA118F_0320		-0.511139	0.00145756	0.00578181	Hypothetical protein
AbA118F_0321		1.14557	0.251975	0.418307	Kup system potassium uptake protein
AbA118F_0322		0.342595	0.731903	0.84627	Hypothetical protein
AbA118F_0323		0.154379	0.877311	0.929091	hypothetical protein
AbA118F_0324		1.64695	0.0995676	0.213368	putative NAD(P)H oxidoreductase, YdeQ/YrkL/YwrO family
AbA118F_0325		-0.183453	0.854443	0.917011	Transcriptional regulator, HxlR family
AbA118F_0326		-0.215345	0.829498	0.903527	Hypothetical protein
AbA118F_0327		0.269719	0.787376	0.881566	tRNA-Ala
AbA118F_0328		-0.435098	0.663491	0.793873	tRNA-Glu
AbA118F_0329		0.214424	0.830217	NA	tRNA-Glu
AbA118F_0330		-0.152787	0.878566	NA	tRNA-Glu
AbA118F_0331		-0.203513	0.838734	NA	tRNA-Phe
AbA118F_0332		0.157584	0.874784	0.928237	tRNA-Phe
AbA118F_0333		-0.952104	0.341044	NA	tRNA-Ser
AbA118F_0334		-0.742193	0.45797	0.628374	hypothetical protein
AbA118F_0335		0.405751	0.0134338	0.0404182	Iron-sulfur cluster-binding protein, Rieske family
AbA118F_0336		1.13609	0.255917	0.423432	Ribokinase
AbA118F_0337		0.546191	0.000104765	0.000528093	Ferrichrome-iron receptor
AbA118F_0338		-1.53594	0.124552	0.254169	putative insulinase-like Zn-dependent peptidase
AbA118F_0339		-1.85759	0.0632279	0.148648	Phospholipase A1 : Outer membrane phospholipase A
AbA118F_0340		0.1512	0.879818	0.930977	KtrAB potassium uptake system, integral membrane component KtrB
AbA118F_0341		-1.51584	0.12956	0.261307	KtrAB potassium uptake system, peripheral membrane component KtrA
AbA118F_0342		0.347691	0.00253932	0.00958959	Threonine dehydratase biosynthetic
AbA118F_0343		-0.721806	0.470414	0.638869	Ribose 5-phosphate isomerase A
AbA118F_0344		-0.819893	0.412277	0.587537	Zinc metalloprotease
AbA118F_0345		-0.361086	0.0138381	0.041347	hypothetical protein
AbA118F_0346		-0.625372	0.531727	NA	hypothetical protein
AbA118F_0347		-0.461552	0.644402	0.778363	N-acetyl-gamma-glutamyl-phosphate reductase
AbA118F_0348		0.0167545	0.986632	0.991788	Hypothetical protein
AbA118F_0349		0.514379	0.0101648	0.031741	ATP-dependent Clp protease adaptor protein ClpS
AbA118F_0350		-0.277914	0.00618456	0.0205736	ATP-dependent Clp protease ATP-binding subunit ClpA
AbA118F_0351		-0.560878	0.0165265	0.0480389	UPF0060 membrane protein YnfA
AbA118F_0352		-1.03012	7.38607e-17	1.25382e-15	2-keto-3-deoxy-D-arabino-heptulosonate-7- phosphate synthase I alpha
AbA118F_0353		-0.517182	0.00030831	0.00140484	Hydrolase, alpha/beta fold family
AbA118F_0354		1.51916	0.128723	0.259922	Transcriptional regulator, PadR family
AbA118F_0355		1.39006	0.164512	0.309286	2,4-dienoyl-CoA reductase [NADPH]
AbA118F_0356		-0.222929	0.823591	0.899147	hypothetical protein
AbA118F_0357		-1.40545	0.159888	0.304258	Lysophospholipase L1
AbA118F_0358		0.316736	0.751444	0.860754	Hydrolase, alpha/beta fold family functionally coupled to Phosphoribulokinase
AbA118F_0359		1.16966	0.242138	0.407446	hypothetical protein
AbA118F_0360		0.607338	4.94011e-09	4.2769e-08	internalin, putative
AbA118F_0361		1.76685	0.0772535	0.174627	CTP synthase
AbA118F_0362		0.425293	9.68433e-05	0.000490304	2-Keto-3-deoxy-D-manno-octulosonate-8-phosphate synthase
AbA118F_0363		0.998397	6.49947e-27	1.71814e-25	Enolase
AbA118F_0364		0.220155	0.82575	0.901	Putative inner membrane protein
AbA118F_0365		-2.23058	0.0257087	0.0698816	hypothetical protein
AbA118F_0366		-1.40788	0.159165	0.303351	Cell division protein DivIC (FtsB), stabilizes FtsL against RasP cleavage
AbA118F_0367		-1.8273	0.067655	0.157452	2-C-methyl-D-erythritol 4-phosphate cytidylyltransferase
AbA118F_0368		NA	NA	NA	Glycine dehydrogenase [decarboxylating] (glycine cleavage system P protein)
AbA118F_0369		0.57777	5.4845e-07	3.76842e-06	hypothetical protein
AbA118F_0370		-1.05956	0.289347	0.463463	Hypothetical protein
AbA118F_0371		0.0283376	0.977393	0.987372	DcaP
AbA118F_0372		-0.789133	0.430034	0.605251	Demethylmenaquinone methyltransferase-like protein
AbA118F_0373		0.288821	0.772718	0.874195	D-3-phosphoglycerate dehydrogenase
AbA118F_0374		-0.777358	0.436947	0.611288	Nitrate/nitrite transporter
AbA118F_0375		-0.310247	0.756373	0.863796	Transcriptional regulator, IclR family
AbA118F_0376		-0.442245	0.658312	0.789884	Hypothetical protein
AbA118F_0377		-0.187016	0.851648	NA	Hypothetical protein
AbA118F_0378		-0.233992	0.814991	0.89512	Transcriptional regulator, LysR family
AbA118F_0379		-1.74084	0.0817121	0.182443	putative MFS-type transporter
AbA118F_0380		-0.154382	0.877308	0.929091	gluconolactonase family protein
AbA118F_0381		-0.111295	0.911382	0.948878	Transcriptional regulator, GntR family
AbA118F_0382		-0.310103	0.756482	0.863796	Dicarboxylate carrier protein
AbA118F_0383		0.370776	0.710805	0.828514	putative 2-pyrone-4,6-dicarboxylic acid hydrolase
AbA118F_0384		-0.503839	0.614374	0.756904	Nitrate/nitrite transporter
AbA118F_0385	vgrG_5	-0.655975	0.511841	0.672677	hypothetical protein
AbA118F_0386		0.992112	1.61067e-09	1.47951e-08	hypothetical protein
AbA118F_0387		1.60809	1.82173e-56	1.31431e-54	Hemolysin
AbA118F_0388		0.828765	3.20388e-09	2.85955e-08	Channel-forming transporter/cytolysins activator of TpsB family
AbA118F_0389		-0.423812	0.671703	0.799899	Transcriptional regulator, AcrR family
AbA118F_0390		-1.22791	0.219482	NA	hypothetical protein
AbA118F_0391		0.658973	0.509913	0.671418	N-acetyl-L,L-diaminopimelate deacetylase
AbA118F_0392		-1.24117	0.214544	0.373914	Hypothetical protein
AbA118F_0393		-0.186374	0.852151	0.91694	Putative glutathione-regulated potassium-efflux system protein KefB
AbA118F_0394		0.284678	0.0129593	0.0391265	hypothetical protein
AbA118F_0395		-1.35299	0.17606	0.3285	Transcriptional regulator, LysR family
AbA118F_0396		0.347787	0.728	0.842557	Isochorismatase family
AbA118F_0397		-0.30713	0.758744	0.864227	Antibiotic biosynthesis monooxygenase
AbA118F_0398		-1.86573	0.062079	0.146544	Transcriptional regulator, AcrR family
AbA118F_0399		2.06851	0.0385925	0.0979764	Outer membrane protein romA
AbA118F_0400		-0.703949	0.481465	0.649065	putative transcriptional regulator of NADH dehydrogenase, Rrf2 family
AbA118F_0401		1.38356	0.166493	0.312333	NADH dehydrogenase
AbA118F_0402		-2.14571	0.0318964	0.0834268	Intracellular protease
AbA118F_0403		-1.07593	0.28196	0.454657	Transcriptional regulator, MerR family
AbA118F_0404		-0.283393	0.776875	0.874616	Intracellular protease
AbA118F_0405		-0.973685	0.330213	0.504869	Integral membrane protein
AbA118F_0406		0.818589	0.413021	0.588355	2,4-dienoyl-CoA reductase [NADPH]
AbA118F_0407		-0.438337	0.000109849	0.000548136	Non-heme chloroperoxidase
AbA118F_0408		0.412414	0.680036	0.807601	hypothetical protein
AbA118F_0409		0.706821	0.00511652	0.0175779	2,5-dioxovalerate dehydrogenase
AbA118F_0410		1.4996	0.133717	0.267314	Uncharacterized protein GguC
AbA118F_0411		-0.00739672	0.994098	0.994673	Nitrate/nitrite transporter
AbA118F_0412		0.815731	0.414654	0.589469	L-arabonate dehydratase
AbA118F_0413		0.0599964	0.952158	0.972089	L-arabonate dehydratase
AbA118F_0414		-0.744979	0.456285	0.627278	Transcriptional regulator of the arabinose operon in Shewanella, GntR family
AbA118F_0415		-0.532932	0.00175622	0.00685659	Hypothetical protein
AbA118F_0416		-0.446926	0.00266334	0.00991737	Aromatic hydrocarbon utilization transcriptional regulator CatR (LysR family)
AbA118F_0417		-1.51033	0.130959	0.263363	Muconate cycloisomerase
AbA118F_0418		-1.69597	0.0898921	0.196898	Muconolactone isomerase
AbA118F_0419		-1.54968	0.121218	0.24795	Catechol 1,2-dioxygenase
AbA118F_0420		-0.700419	9.37642e-06	5.61774e-05	3-oxoadipate CoA-transferase subunit A
AbA118F_0421		-2.04944	0.0404192	0.101946	3-oxoadipate CoA-transferase subunit B
AbA118F_0422		-1.59066	0.111686	0.232434	Acetyl-CoA acetyltransferase : 3-oxoadipyl-CoA thiolase
AbA118F_0423		-1.50581	0.132117	0.264684	Beta-ketoadipate enol-lactone hydrolase
AbA118F_0424		-0.361548	0.00630157	0.0209227	Penicillin G acylase precursor
AbA118F_0425		-0.776658	0.000427677	0.00188189	Phenylacetaldehyde dehydrogenase
AbA118F_0426		-2.06608	0.038821	0.0984167	hypothetical protein
AbA118F_0427		-0.93783	6.77602e-06	4.10952e-05	Monoamine oxidase
AbA118F_0428		-0.555058	0.00100536	0.00411532	Transcriptional regulator, AraC family
AbA118F_0429		-0.776808	8.39587e-13	1.02548e-11	P-hydroxyphenylacetate hydroxylase C1:reductase component
AbA118F_0430		-0.785013	2.1022e-13	2.67645e-12	Flavodoxin reductases (ferredoxin-NADPH reductases) family 1
AbA118F_0431		-0.817282	1.8949e-15	2.90356e-14	3-oxoacyl-[acyl-carrier protein] reductase
AbA118F_0432		-0.891861	1.52127e-19	2.99327e-18	Aromatic-ring-hydroxylating dioxygenase, beta subunit
AbA118F_0433		-0.826847	1.27918e-19	2.53131e-18	Benzoate 1,2-dioxygenase alpha subunit
AbA118F_0434		-0.884279	1.4664e-18	2.74495e-17	Succinyl-CoA synthetase, alpha subunit
AbA118F_0435		-0.770095	3.20356e-14	4.3167e-13	hypothetical protein
AbA118F_0436		-0.951186	1.6939e-14	2.36531e-13	Acyl-CoA dehydrogenase/oxidase domain protein
AbA118F_0437		-1.01088	4.81151e-24	1.1734e-22	Amidase
AbA118F_0438		0.405314	0.0121816	0.0371018	Transcriptional regulator, MarR family
AbA118F_0439		-1.0953	0.273387	0.445105	hypothetical protein
AbA118F_0440		-0.756146	8.59276e-09	7.20502e-08	putative MFS-type transporter
AbA118F_0441		-0.778569	1.15419e-09	1.08319e-08	Outer membrane low permeability porin, OprD family
AbA118F_0442		-1.78369	0.0744743	0.169898	Short chain dehydrogenase family protein
AbA118F_0443		0.447824	0.65428	0.785908	Phosphoglycerate mutase family protein
AbA118F_0444		-1.2446	0.213277	0.372661	acyl-CoA dehydrogenase, putative phosphotransferase
AbA118F_0445		-0.612081	0.540484	0.696834	Acyl-CoA dehydrogenase
AbA118F_0446		-0.106808	0.914942	0.950351	Transcriptional regulator, LysR family
AbA118F_0447		-0.646495	0.517959	0.678658	Pca regulon regulatory protein PcaR
AbA118F_0448		-0.619145	0.0169826	0.04905	MBL-fold metallo-hydrolase superfamily
AbA118F_0449		-1.85844	0.0631063	0.148463	Hypothetical protein
AbA118F_0450		-0.225974	0.821222	0.898211	Putative transmembrane protein
AbA118F_0451		1.36111	1.16024e-36	4.41529e-35	hypothetical protein
AbA118F_0452		-0.607918	0.000693405	0.00292053	Quinate/shikimate dehydrogenase [Pyrroloquinoline-quinone]
AbA118F_0453		-0.562649	0.0102306	0.0318888	Carbohydrate-selective porin OprB
AbA118F_0454		-0.704329	0.000639852	0.0027055	3-dehydroshikimate dehydratase
AbA118F_0455		-0.958715	7.78108e-05	0.000399198	3-dehydroquinate dehydratase I
AbA118F_0456		-0.819634	0.000152585	0.000737992	Protocatechuate 3,4-dioxygenase alpha chain
AbA118F_0457		-0.686839	0.000696319	0.0029264	Protocatechuate 3,4-dioxygenase beta chain
AbA118F_0458		-0.74746	0.00569115	0.0191903	4-carboxymuconolactone decarboxylase
AbA118F_0459		-0.865787	1.42477e-05	8.23703e-05	4-hydroxybenzoate transporter
AbA118F_0460		-0.674326	0.000187772	0.000888328	Beta-ketoadipate enol-lactone hydrolase
AbA118F_0461		-0.744176	2.05796e-06	1.31732e-05	3-carboxy-cis,cis-muconate cycloisomerase
AbA118F_0462		-0.886882	1.82476e-08	1.49037e-07	Acetyl-CoA acetyltransferase : 3-oxoadipyl-CoA thiolase
AbA118F_0463		-0.971834	1.33821e-07	9.86449e-07	3-oxoadipate CoA-transferase subunit B
AbA118F_0464		0.0834971	0.933456	0.959823	Transcriptional regulator, AcrR family
AbA118F_0465		0.253872	0.799595	0.888353	hypothetical protein
AbA118F_0466		1.31146	5.09713e-06	3.13523e-05	hypothetical protein
AbA118F_0467		1.40291	3.94187e-17	6.82535e-16	TonB-dependent receptor
AbA118F_0468		0.442661	0.0029724	0.0108466	hypothetical protein
AbA118F_0469		-0.203349	0.838862	0.908943	Peptide deformylase
AbA118F_0470		1.73265	0.0831577	0.184955	Uncharacterized protein with LysM domain
AbA118F_0471		1.82759	0.0676117	0.157452	Rossmann fold nucleotide-binding protein Smf, DNA uptake
AbA118F_0472		0.806775	0.419796	0.594582	Threonylcarbamoyl-AMP synthase
AbA118F_0473		-0.286046	0.774843	0.874293	Permease of the drug/metabolite transporter (DMT) superfamily
AbA118F_0474		0.122472	0.902526	0.942874	Transcriptional regulator, AcrR family
AbA118F_0475		2.15115	0.0314645	0.082672	Transcription regulatory protein opdE
AbA118F_0476		-0.478311	0.632429	0.768701	Transcriptional regulator, AraC family
AbA118F_0477		1.18008	1.84256e-22	4.17045e-21	Glutathione peroxidase : Thioredoxin peroxidase
AbA118F_0478		-0.61408	0.000346261	0.00155767	hypothetical protein
AbA118F_0479	atpC	1.72184	3.91075e-66	3.86941e-64	ATP synthase epsilon chain
AbA118F_0480	atpD	1.83392	6.36311e-78	9.18144e-76	ATP synthase beta chain
AbA118F_0481	atpG	2.08062	1.2918e-110	7.45583e-108	ATP synthase gamma chain
AbA118F_0482	atpA	1.8768	2.02822e-99	7.02373e-97	ATP synthase alpha chain
AbA118F_0483	atpH	2.1397	2.57023e-110	1.27153e-107	ATP synthase delta chain
AbA118F_0484	atpF	1.92028	1.48484e-92	2.70632e-90	ATP synthase F0 sector subunit b
AbA118F_0485	atpE	1.72597	2.97711e-68	3.22179e-66	ATP synthase F0 sector subunit c
AbA118F_0486	atpB	1.24649	3.72682e-42	1.74405e-40	ATP synthase F0 sector subunit a
AbA118F_0487		-0.386099	0.699423	0.819385	ATP synthase protein I
AbA118F_0488		2.31786	0.0204571	0.0573273	Zinc ABC transporter, substrate-binding protein ZnuA
AbA118F_0489		-1.47346	0.140628	0.277016	Zinc uptake regulation protein Zur
AbA118F_0490		-1.74586	0.0808345	0.181392	Zinc ABC transporter, ATP-binding protein ZnuC
AbA118F_0491		0.157442	0.874896	0.928237	Zinc ABC transporter, permease protein ZnuB
AbA118F_0492		1.47439	0.140376	0.276835	Homoserine/homoserine lactone efflux protein
AbA118F_0493		0.254431	0.0169015	0.0489208	putative dye-decolorizing peroxidase (DyP), YfeX-like subgroup
AbA118F_0494		0.473691	0.000115754	0.000575117	hypothetical protein
AbA118F_0495		0.542196	7.99336e-08	6.0704e-07	NAD-dependent malic enzyme
AbA118F_0496		0.269906	0.00589217	0.0197719	Arginyl-tRNA synthetase
AbA118F_0497		1.48913	0.136453	0.270949	Cell division protein
AbA118F_0498		-0.930874	3.90016e-11	4.16859e-10	Glutathione S-transferase
AbA118F_0499		-1.31307	0.18916	0.343892	hypothetical protein
AbA118F_0500		-1.95215	0.050921	0.124183	Pirin
AbA118F_0501		-0.564075	0.0011011	0.00447547	hypothetical protein
AbA118F_0502		-0.461474	0.0028677	0.0105423	Transcriptional regulator, PadR family
AbA118F_0503		-1.40957	0.158668	0.302873	Hypothetical protein
AbA118F_0504		0.631814	3.38721e-11	3.65417e-10	GMP synthase [glutamine-hydrolyzing], amidotransferase subunit
AbA118F_0505		-0.330758	0.00328496	0.0118746	hypothetical protein
AbA118F_0506		0.749921	8.59039e-06	5.19171e-05	putative membrane protein, DoxX/SURF4 family
AbA118F_0507		1.36357	0.172703	0.322932	DedA protein
AbA118F_0508		-2.09578	0.0361014	0.0924015	CmaU
AbA118F_0509		-0.260858	0.794202	0.884917	hypothetical protein
AbA118F_0510		-1.58976	0.111888	0.232714	ParA-like protein
AbA118F_0511		0.397661	0.69088	0.813769	hypothetical protein
AbA118F_0512		-1.26423	0.206147	0.363672	Cell division protein BolA
AbA118F_0513		1.7642	3.66437e-12	4.21585e-11	4'-phosphopantetheinyl transferase
AbA118F_0514		2.49567	1.84696e-120	1.2792e-117	hypothetical protein
AbA118F_0515		2.38781	2.3795e-67	2.49703e-65	hypothetical protein
AbA118F_0516		2.81858	2.98982e-129	3.45125e-126	Exporter protein, RND family
AbA118F_0517		2.7918	5.49582e-145	9.51601e-142	Polyketide synthase module
AbA118F_0518		2.45316	1.98015e-68	2.21201e-66	Acyl carrier protein
AbA118F_0519		2.58217	8.33114e-97	2.21929e-94	Acyl-CoA dehydrogenase
AbA118F_0520		1.67542	7.89141e-43	3.74355e-41	Polyketide synthase module
AbA118F_0521		0.289949	0.771855	0.874195	Autoinducer-binding transcriptional regulator, LuxR family
AbA118F_0522		1.61406	0.106515	0.224376	Hypothetical protein
AbA118F_0523		2.53818	1.16134e-65	1.11715e-63	Autoinducer synthesis protein SolI
AbA118F_0524		1.30934	0.190419	0.345067	putative MFS-type transporter
AbA118F_0525		0.88555	1.57509e-15	2.43506e-14	3-hydroxyisobutyryl-CoA hydrolase
AbA118F_0526		0.77715	2.48982e-10	2.4635e-09	Enoyl-CoA hydratase, degradation of branched-chain amino acids and alpha-keto acids
AbA118F_0527		0.850156	1.26579e-12	1.52202e-11	Acyl-CoA dehydrogenase, short-chain specific
AbA118F_0528		0.355522	0.00196793	0.00760597	Acyl-CoA synthetases (AMP-forming)/AMP-acid ligases
AbA118F_0529		0.863272	0.387988	0.563355	3-hydroxyisobutyrate dehydrogenase
AbA118F_0530		1.76354	0.0778099	0.175313	Methylmalonate-semialdehyde dehydrogenase
AbA118F_0531		0.558422	0.576556	0.72816	Transcriptional regulator, LysR family
AbA118F_0532		0.736643	3.62516e-10	3.55636e-09	D-serine/D-alanine/glycine transporter
AbA118F_0533		2.03164	0.0421896	0.105718	D-serine/D-alanine/glycine transporter
AbA118F_0534		0.863486	2.66822e-11	2.91484e-10	RidA/YER057c/UK114 superfamily, group 2, YoaB-like protein
AbA118F_0535		0.495409	0.000123213	0.000608685	Alanine racemase
AbA118F_0536		2.07104	0.0383547	0.0975917	D-amino acid dehydrogenase
AbA118F_0537		0.632006	0.527383	0.686331	Leucine-responsive regulatory protein
AbA118F_0538		-0.175397	0.860767	0.920296	putative membrane protein
AbA118F_0539		-1.26557	0.205667	0.363009	Ferrichrome-iron receptor
AbA118F_0540		-1.40417	0.160267	0.304613	putative membrane protein
AbA118F_0541		-2.11162	0.0347187	0.0897245	hypothetical protein
AbA118F_0542		0.724797	0.468576	0.637846	Ribosomal large subunit pseudouridine(746) synthase : tRNA pseudouridine(32) synthase
AbA118F_0543		0.584178	0.5591	0.713119	DUF1003 domain-containing protein
AbA118F_0544		1.29328	2.3221e-37	9.35051e-36	Short-chain dehydrogenase/reductase SDR
AbA118F_0545		0.904685	0.365632	0.541799	hypothetical protein
AbA118F_0546		-0.724286	0.46889	0.638022	hypothetical protein
AbA118F_0547		-0.931667	0.351509	0.526048	hypothetical protein
AbA118F_0548		0.656738	0.00047573	0.00206189	hypothetical protein
AbA118F_0549		0.850657	1.14869e-05	6.75369e-05	hypothetical protein
AbA118F_0550		-0.244925	0.806515	0.890285	hypothetical protein
AbA118F_0551		0.84014	1.64923e-06	1.06753e-05	hypothetical protein
AbA118F_0552		-0.923341	0.35583	0.531366	Retron-type RNA-directed DNA polymerase
AbA118F_0553		-0.258903	0.79571	0.885742	2-methylcitrate dehydratase (2-methyl-trans-aconitate forming)
AbA118F_0554		-0.843623	0.39888	0.573877	2-methylcitrate synthase
AbA118F_0555		-0.35315	0.0047826	0.0165715	Methylisocitrate lyase
AbA118F_0556		-0.782681	2.35724e-10	2.34573e-09	Propionate catabolism operon transcriptional regulator of GntR family
AbA118F_0557		-0.500105	0.617001	0.758493	Biosynthetic Aromatic amino acid aminotransferase alpha
AbA118F_0558		0.630246	0.00339966	0.0122381	D-lactate dehydrogenase
AbA118F_0559		2.3665	0.0179573	0.0514785	L-lactate dehydrogenase
AbA118F_0560		1.04358	0.296679	0.469561	Lactate-responsive regulator LldR in Enterobacteria, GntR family
AbA118F_0561		2.2409	0.0250326	0.0682581	L-lactate permease
AbA118F_0562		1.07778	9.49443e-23	2.16311e-21	Phosphomannomutase
AbA118F_0563		1.04612	0.295507	0.468563	hypothetical protein
AbA118F_0564		0.368045	0.00374504	0.0133289	UDP-glucose 4-epimerase
AbA118F_0565		1.43567	0.151096	0.291827	Glucose-6-phosphate isomerase
AbA118F_0566		2.10006	0.0357239	0.0917743	UDP-glucose 6-dehydrogenase
AbA118F_0567		1.44122	0.149522	0.289432	UTP--glucose-1-phosphate uridylyltransferase
AbA118F_0568		1.89685	0.0578478	0.137992	Lipid carrier : UDP-N-acetylgalactosaminyltransferase
AbA118F_0569		0.6505	1.00799e-06	6.66159e-06	Lipid carrier : UDP-N-acetylgalactosaminyltransferase
AbA118F_0570		0.579302	1.55369e-08	1.27498e-07	UDP-N-acetylglucosaminuronic acid 4-epimerase
AbA118F_0571		0.908359	2.47498e-08	1.984e-07	Glycosyl transferase, group 1
AbA118F_0572		0.793882	0.000281916	0.00129824	hypothetical protein
AbA118F_0573		0.772342	8.79522e-08	6.65018e-07	Glycosyl transferase, group 1
AbA118F_0574		1.14728	4.89474e-17	8.43307e-16	glycosyltransferase/CDP- glycerol:poly(glycerophosphate) glycerophosphotransferase, GT2 family
AbA118F_0575		0.992218	0.321091	0.495516	hypothetical protein
AbA118F_0576		0.551094	5.78413e-08	4.51136e-07	UDP-N-acetyl-D-glucosamine 6-dehydrogenase
AbA118F_0577		0.722494	0.469991	0.638869	Putative polysaccharide export protein YccZ precursor
AbA118F_0578		0.933256	0.350688	0.525501	Low molecular weight protein-tyrosine-phosphatase, Etp
AbA118F_0579		0.320188	0.00128798	0.00516833	Tyrosine-protein kinase
AbA118F_0580		0.418947	0.000134412	0.000657442	FKBP-type peptidyl-prolyl cis-trans isomerase FklB
AbA118F_0581		0.471334	3.54496e-05	0.000193326	Peptidylprolyl isomerase, FKBP-type
AbA118F_0582		2.05616	0.0397667	0.100447	putative peptidoglycan lipid II flippase MurJ
AbA118F_0583		0.215396	0.829458	0.903527	1,6-anhydro-N-acetylmuramyl-L-alanine amidase
AbA118F_0584		0.382202	0.0163549	0.0476341	Quinolinate phosphoribosyltransferase [decarboxylating]
AbA118F_0585		-0.156149	0.875916	0.92875	hypothetical protein
AbA118F_0586		0.657668	0.510752	0.672011	Phospholipase C
AbA118F_0587		-1.05466	0.291579	0.466176	hypothetical protein
AbA118F_0588		0.132707	0.894425	0.938889	Ribonuclease PH
AbA118F_0589		-0.632616	4.87291e-05	0.000258026	Linoleoyl-CoA desaturase
AbA118F_0590		-0.46971	0.00111759	0.00453185	Flavodoxin reductases (ferredoxin-NADPH reductases) family 1
AbA118F_0591		0.376787	0.706332	0.825498	Unsaturated fatty acid biosynthesis repressor FabR, TetR family
AbA118F_0592		-0.601458	0.547535	0.702785	Transcriptional regulator, AcrR family
AbA118F_0593		0.386177	0.000143928	0.000700034	Periplasmic thiol:disulfide interchange protein DsbA
AbA118F_0594		-0.69107	0.489522	0.654726	3-demethylubiquinol 3-O-methyltransferase : 2-polyprenyl-6-hydroxyphenyl methylase
AbA118F_0595		-1.97075	0.0487524	0.119568	hypothetical protein
AbA118F_0596		-1.52819	0.126466	0.256862	Short chain dehydrogenase family protein
AbA118F_0597		-0.4275	0.000983695	0.00403618	Putative transmembrane protein
AbA118F_0598		-1.07113	1.0727e-07	8.09314e-07	hypothetical protein
AbA118F_0599		0.788489	0.430411	0.605251	N-acetylglutamate synthase
AbA118F_0600		0.195389	0.845089	0.913272	Alkanesulfonates-binding protein
AbA118F_0601		-0.894146	0.371244	0.548423	Alkanesulfonates-binding protein
AbA118F_0602		-1.1647	0.244141	0.409564	Alkanesulfonate monooxygenase
AbA118F_0603		0.286067	0.774827	0.874293	Alkanesulfonate ABC transporter permease protein SsuC
AbA118F_0604		0.63809	0.523415	0.682706	Alkanesulfonate ABC transporter ATP-binding protein SsuB
AbA118F_0605		1.50776	0.131615	0.264222	Transcriptional regulator of pyrimidine catabolism (TetR family)
AbA118F_0606		-0.785868	0.431945	0.60658	5'-methylthioadenosine nucleosidase : S-adenosylhomocysteine nucleosidase
AbA118F_0607		1.21026	0.22618	0.387753	C4-dicarboxylate transporter/malic acid transport protein
AbA118F_0608		-0.666125	0.505331	0.667924	FMN adenylyltransferase
AbA118F_0609		0.683854	8.40263e-13	1.02548e-11	Isoleucyl-tRNA synthetase
AbA118F_0610		0.349773	0.00795043	0.0254693	Lipoprotein signal peptidase
AbA118F_0611		0.36717	0.00782803	0.025147	FKBP-type peptidyl-prolyl cis-trans isomerase SlpA
AbA118F_0612		-1.60452	0.108599	0.228481	Putative reductase
AbA118F_0613		-1.43982	0.149919	0.289877	Hypothetical protein
AbA118F_0614		0.330001	0.741399	NA	tRNA-Gly
AbA118F_0615		-0.105167	0.916243	NA	tRNA-Gly
AbA118F_0616		0.293477	0.769158	NA	5S ribosomal RNA
AbA118F_0617		-2.19826	0.0279305	0.0749792	CinA-like protein
AbA118F_0618		-0.767757	3.36586e-12	3.88902e-11	Hypothetical protein
AbA118F_0619		-0.916771	0.359262	0.534818	Catalase KatE-intracellular protease
AbA118F_0620		-0.659009	0.0170562	0.0491395	3-oxoacyl-[acyl-carrier protein] reductase
AbA118F_0621		-0.889096	0.373951	0.550359	hypothetical protein
AbA118F_0622		NA	NA	NA	hypothetical protein
AbA118F_0623		0.292811	0.0025273	0.00956507	Hypothetical protein
AbA118F_0624	tssB	0.224631	0.0170433	0.0491395	Uncharacterized protein ImpB
AbA118F_0625	tssC	0.598333	5.16664e-11	5.4549e-10	Uncharacterized protein ImpC
AbA118F_0626	tssD	1.17661	1.58594e-29	4.73459e-28	Uncharacterized protein ImpD
AbA118F_0627	tssE	0.707269	0.479399	0.647488	Uncharacterized protein ImpF
AbA118F_0628	tssF	-0.435123	0.663473	0.793873	Protein ImpG/VasA
AbA118F_0629	tssG	-0.0499853	0.960134	0.976202	Uncharacterized protein ImpH/VasB
AbA118F_0630		0.29822	0.0161305	0.0470726	Hypothetical protein
AbA118F_0631	tssM	1.06284	2.99668e-24	7.35992e-23	IcmF-related protein
AbA118F_0632		0.967425	8.74252e-10	8.34031e-09	hypothetical protein
AbA118F_0633		1.43174	1.03482e-21	2.29716e-20	Outer membrane peptidoglycan-associated (lipo)protein
AbA118F_0634		0.533141	0.0133435	0.0401814	hypothetical protein
AbA118F_0635	tssH	1.18063	1.91309e-31	6.19161e-30	ClpB-like protein
AbA118F_0636	tssA	1.19667	6.97596e-25	1.73797e-23	Uncharacterized protein ImpA
AbA118F_0637	tssK	1.3706	4.11408e-33	1.42471e-31	Uncharacterized protein ImpJ/VasE
AbA118F_0638	tssL	1.63337	2.75127e-41	1.27035e-39	Putative transmembrane protein
AbA118F_0639		1.35562	2.57212e-17	4.52145e-16	hypothetical protein
AbA118F_0640		1.20965	4.81282e-10	4.66857e-09	Putative transmembrane protein
AbA118F_0641		0.266791	0.78963	0.882028	Transcriptional regulator, LysR family
AbA118F_0642		1.3971	0.162384	0.30712	Ankyrin repeat family protein
AbA118F_0643		0.607193	0.543723	0.699968	Guanine deaminase
AbA118F_0644		2.18447	0.0289278	0.0768228	Cyanate transport protein CynX
AbA118F_0645		-0.135329	0.892351	0.938391	hypothetical protein
AbA118F_0646		1.3533	0.175961	0.328491	Histone acetyltransferase HPA2
AbA118F_0647		0.450354	4.71929e-05	0.000250658	Diacylglucosamine hydrolase like
AbA118F_0648		-0.490883	0.623509	0.763815	hypothetical protein
AbA118F_0649		-0.194975	0.845412	0.913272	Redox-sensitive transcriptional activator SoxR
AbA118F_0650		1.03939	6.78767e-19	1.29152e-17	Putative hemolysin
AbA118F_0651		0.766541	0.443355	0.617593	hypothetical protein
AbA118F_0652		-0.455402	0.64882	0.780974	1-pyrroline-4-hydroxy-2-carboxylate deaminase
AbA118F_0653		-0.660422	0.508983	0.671232	Permease of the drug/metabolite transporter (DMT) superfamily
AbA118F_0654		-0.65939	0.509645	0.671321	Permease of the drug/metabolite transporter (DMT) superfamily
AbA118F_0655		1.54757	0.121727	0.248842	putative regulator PutR for proline utilization, GntR family
AbA118F_0656		-1.64031	0.10094	0.215775	4-hydroxyproline epimerase
AbA118F_0657		-0.49779	0.618632	0.759689	D-amino-acid oxidase
AbA118F_0658		0.637252	0.523961	0.683161	Putative protein similar to sarcosine oxidase alpha subunit
AbA118F_0659		-1.33075	0.183271	0.337589	Putative oxidoreductase
AbA118F_0660		-0.284824	0.775779	0.874293	Transcriptional regulator, AraC family
AbA118F_0661		-1.56329	0.117984	0.24299	putative MFS-type transporter
AbA118F_0662		-0.0173884	0.986127	0.991788	2,5-dioxovalerate dehydrogenase
AbA118F_0663		1.25673	0.20885	0.367504	Amino acid permease
AbA118F_0664		1.62553	0.10405	0.220788	L-serine dehydratase, beta subunit
AbA118F_0665		-0.441191	2.66831e-06	1.69859e-05	3-oxo-5,6-dehydrosuberyl-CoA semialdehyde dehydrogenase
AbA118F_0666		-0.450899	6.80767e-07	4.62254e-06	1,2-phenylacetyl-CoA epoxidase, subunit A
AbA118F_0667		-0.472962	2.14032e-07	1.51884e-06	1,2-phenylacetyl-CoA epoxidase, subunit B
AbA118F_0668		-0.395395	1.9083e-05	0.000107455	1,2-phenylacetyl-CoA epoxidase, subunit C
AbA118F_0669		-0.401369	9.28589e-06	5.57315e-05	1,2-phenylacetyl-CoA epoxidase, subunit D
AbA118F_0670		-0.396403	5.57785e-05	0.000292004	1,2-phenylacetyl-CoA epoxidase, subunit E
AbA118F_0671		-0.257963	0.0101564	0.031741	2,3-dehydroadipyl-CoA hydratase
AbA118F_0672		-1.75583	0.079118	0.177913	1,2-epoxyphenylacetyl-CoA isomerase
AbA118F_0673		-0.675385	0.499431	0.663418	3-hydroxyadipyl-CoA dehydrogenase
AbA118F_0674		0.0119685	0.990451	0.994029	3-oxoadipyl-CoA thiolase : 3-oxo-5,6-dehydrosuberyl-CoA thiolase
AbA118F_0675		-1.18253	0.236994	0.401325	Phenylacetate-coenzyme A ligase
AbA118F_0676		-0.674139	0.500223	0.66396	Phenylacetic acid degradation operon negative regulatory protein PaaX
AbA118F_0677		-1.1085	0.267647	0.438232	Phenylacetic acid degradation protein PaaY
AbA118F_0678		-0.986222	0.324024	0.498046	Acyl-coenzyme A thioesterase PaaD (Pse.pu.) (E. coli PaaI)
AbA118F_0679		-2.25636	0.0240481	0.0658327	dNTP triphosphohydrolase, broad substrate specificity
AbA118F_0680		-1.99032	0.0465561	0.115196	hypothetical protein
AbA118F_0681		-0.00795533	0.993653	0.994557	hypothetical protein
AbA118F_0682		1.32126	0.186415	0.341202	Site-specific DNA-methyltransferase
AbA118F_0683		-0.789908	0.429581	0.604978	Transcriptional regulator, AcrR family
AbA118F_0684		-0.863772	0.387713	0.563193	hypothetical protein
AbA118F_0685		1.37772	0.168291	0.315363	Catalase-like heme-binding protein
AbA118F_0686		1.53257	0.125382	0.255261	Cytochrome b561
AbA118F_0687		-0.669184	0.503378	0.666682	Hypothetical protein
AbA118F_0688		-0.00211502	0.998312	0.998312	putative regulator PutR for proline utilization, GntR family
AbA118F_0689		-0.943492	0.345429	0.520349	Peptide synthase
AbA118F_0690		-0.599646	0.0147669	0.0437449	3-oxoadipate enol-lactone hydrolase/4-carboxymuconolactone decarboxylase
AbA118F_0691		-0.548005	0.00609644	0.0203	Nitrilotriacetate monooxygenase component B
AbA118F_0692		-0.454757	0.0169238	0.0489208	Alkanal monooxygenase alpha chain
AbA118F_0693		-1.31392	0.188874	0.343856	Aldehyde dehydrogenase
AbA118F_0694		-0.31093	0.755854	0.863796	Hypothetical protein
AbA118F_0695		-1.43421	0.151512	0.292305	Cytosine/purine/uracil/thiamine/allantoin permease family protein
AbA118F_0696		-1.17432	0.240266	0.405683	Hypothetical protein
AbA118F_0697		-0.478683	0.632164	0.768674	Succinate-semialdehyde dehydrogenase [NAD(P)+]
AbA118F_0698		-0.876475	0.380772	0.555206	4-carboxymuconolactone decarboxylase
AbA118F_0699		-0.95226	0.340965	0.515396	Transcriptional regulator, LysR family
AbA118F_0700		-1.04707	0.295066	0.468347	FMN-dependent NADH-azoreductase
AbA118F_0701		-0.536155	0.0159708	0.0468159	Pca regulon regulatory protein PcaR
AbA118F_0702		-1.33554	2.97227e-18	5.47498e-17	P-hydroxybenzoate hydroxylase
AbA118F_0703		1.07694	0.281506	0.454478	2-aminoethylphosphonate uptake and metabolism regulator
AbA118F_0704		-1.99205	0.00415567	0.0146549	2-aminoethylphosphonate ABC transporter substrate-binding protein
AbA118F_0705		-0.679803	0.496629	0.66071	2-aminoethylphosphonate ABC transporter ATP-binding protein
AbA118F_0706		-1.15835	0.246721	0.411596	2-aminoethylphosphonate ABC transporter permease protein
AbA118F_0707		0.608473	0.542874	0.699134	putative secreted oxidoreductase
AbA118F_0708		-0.442176	0.658362	0.789884	2-aminoethylphosphonate:pyruvate aminotransferase
AbA118F_0709		0.41442	0.678566	0.806132	Phosphonoacetaldehyde hydrolase
AbA118F_0710		-1.42072	9.8293e-13	1.19017e-11	Sialic acid transporter (permease) NanT
AbA118F_0711		-1.89753	3.10713e-17	5.43434e-16	Acyl-CoA dehydrogenase
AbA118F_0712		-1.24042	3.16252e-15	4.76166e-14	L-carnitine dehydratase/bile acid-inducible protein F
AbA118F_0713		-0.452186	0.000593759	0.00252914	Transcriptional regulator, IclR family
AbA118F_0714		-1.27881	1.95697e-08	1.59084e-07	Enoyl-CoA hydratase
AbA118F_0715		-0.656286	9.96077e-05	0.000503564	Enoyl-[acyl-carrier-protein] reductase [FMN]
AbA118F_0716		-0.624315	0.532421	0.689519	putative MFS-type transporter
AbA118F_0717		-0.490101	0.624063	0.763815	Transcriptional regulator, IclR family
AbA118F_0718		-1.26181	3.81071e-08	3.0129e-07	Acetyl-CoA acetyltransferase : 3-oxoadipyl-CoA thiolase
AbA118F_0719		-0.982028	4.18e-05	0.000225824	3-hydroxybutyryl-CoA dehydrogenase
AbA118F_0720		-1.18109	0.000284025	0.00130621	Short-chain dehydrogenase/reductase SDR
AbA118F_0721		-1.203	3.65809e-06	2.30327e-05	Enoyl-CoA hydratase, degradation of branched-chain amino acids and alpha-keto acids
AbA118F_0722		-1.20322	3.35972e-09	2.99093e-08	Acyl-CoA dehydrogenase
AbA118F_0723		-1.16098	0.000330431	0.00149384	Sialic acid transporter (permease) NanT
AbA118F_0724		-0.982879	0.0161017	0.0470551	3-oxoadipate CoA-transferase subunit A
AbA118F_0725		-1.1454	0.000408922	0.00180855	3-oxoadipate CoA-transferase subunit B
AbA118F_0726		-0.87124	0.00179796	0.00700374	DcaP
AbA118F_0727		-1.31173	0.18961	0.344139	putative MFS-type transporter
AbA118F_0728		-0.55585	0.578313	0.729049	hypothetical protein
AbA118F_0729		-0.825858	1.05656e-05	6.24381e-05	Long chain acyl-CoA dehydrogenase [fadN-fadA-fadE operon]
AbA118F_0730		-0.467365	0.00667496	0.0220227	TesB-like acyl-CoA thioesterase 5
AbA118F_0731		-1.85318	0.063856	0.149921	Indolepyruvate ferredoxin oxidoreductase, alpha and beta subunits
AbA118F_0732		2.25644	0.0240433	0.0658327	Transcriptional regulator, LysR family
AbA118F_0733		-0.269245	0.00866539	0.0275356	Hydroxymethylglutaryl-CoA lyase
AbA118F_0734		-1.89646	0.0578993	0.137994	Methylcrotonyl-CoA carboxylase biotin-containing subunit
AbA118F_0735		-2.19674	0.0280388	0.0752117	Methylglutaconyl-CoA hydratase
AbA118F_0736		-0.313875	0.00168492	0.00660802	Methylcrotonyl-CoA carboxylase carboxyl transferase subunit
AbA118F_0737		-0.491411	7.70952e-07	5.16403e-06	Isovaleryl-CoA dehydrogenase
AbA118F_0738		-0.716269	1.76721e-12	2.10304e-11	putative transcriptional regulator LiuX of leucine degradation pathway, AcrR family
AbA118F_0739		-0.332921	0.000999524	0.00409627	Acetoacetyl-CoA synthetase [leucine]
AbA118F_0740		-1.04242	0.297218	0.469771	SAM-dependent methyltransferase
AbA118F_0741		-1.44664	0.147999	0.287609	DcaP
AbA118F_0742		0.556399	0.577938	0.728842	Lysophospholipase L1
AbA118F_0743		1.64155	0.100683	0.215491	Lysophospholipase L1
AbA118F_0744		-1.02378	0.305939	0.477883	Transcriptional regulator, LysR family
AbA118F_0745		2.36583	1.51298e-13	1.93337e-12	Hypothetical protein
AbA118F_0746		2.77057	2.2425e-37	9.13619e-36	hypothetical protein
AbA118F_0747		-1.48816	0.136707	0.2713	hypothetical protein
AbA118F_0748		-1.06589	4.64667e-05	0.00024756	hypothetical protein
AbA118F_0749		-0.994603	0.319929	0.495047	Hypothetical protein
AbA118F_0750		-1.17616	0.000100612	0.000507902	Hypothetical protein
AbA118F_0751		-1.5778	2.97705e-05	0.000164426	TPR-repeat-containing protein
AbA118F_0752		0.437083	0.662051	0.793042	hypothetical protein
AbA118F_0753		0.925399	0.354758	0.530223	Hypothetical protein
AbA118F_0754		0.545804	5.68247e-06	3.47675e-05	Biotin synthase
AbA118F_0755		-1.77925	0.0751985	0.170897	Epoxyqueuosine reductase
AbA118F_0756		-1.39825	0.162038	0.306801	NAD(P)H-hydrate epimerase
AbA118F_0757		-1.74583	0.0808397	0.181392	Crossover junction endodeoxyribonuclease RuvC
AbA118F_0758		-0.914258	0.360581	0.53638	Hypothetical protein
AbA118F_0759		-0.7888	0.00297952	0.0108567	Transcriptional regulator, Xre-family with cupin domain
AbA118F_0760		-2.26951	0.0232374	0.0640185	Acetyltransferase, GNAT family
AbA118F_0761		-0.685514	0.00368127	0.0131519	Class D beta-lactamase, OXA-51 family, carbapenem-hydrolyzing
AbA118F_0762		-0.299877	0.00354699	0.0127155	Protein affecting phage T7 exclusion by the F plasmid
AbA118F_0763		-1.7839	0.0744404	0.169898	hypothetical protein
AbA118F_0764		-0.777517	1.13802e-13	1.47602e-12	Hypothetical protein
AbA118F_0765		0.769372	5.65548e-13	7.07037e-12	S-adenosylmethionine synthetase
AbA118F_0766		-0.627825	0.530119	0.687566	hypothetical protein
AbA118F_0767		0.274883	0.00551117	0.0186926	Transketolase
AbA118F_0768		-1.16085	0.245704	0.410829	putative redox protein, regulator of disulfide bond formation
AbA118F_0769		-0.490662	0.623665	0.763815	hypothetical protein
AbA118F_0770		-0.844298	1.01292e-08	8.45239e-08	Cell wall-associated hydrolases (invasion-associated proteins)
AbA118F_0771		-0.613038	0.539852	0.696308	Hypothetical protein
AbA118F_0772		-0.923446	3.58108e-13	4.52601e-12	hypothetical protein
AbA118F_0773		0.956489	0.338825	0.51313	tRNA (uracil(54)-C5)-methyltransferase : tmRNA (uracil(341)-C5)-methyltransferase
AbA118F_0774		-1.48418	0.137761	0.272921	hypothetical protein
AbA118F_0775		0.734773	0.462478	0.632308	Transcriptional repressor of PutA and PutP
AbA118F_0776		-0.832818	0.404948	0.579716	PutR, transcriptional activator of PutA and PutP
AbA118F_0777	putP	0.865613	4.22731e-14	5.63045e-13	Proline/sodium symporter PutP : Propionate/sodium symporter
AbA118F_0778		-0.538694	0.0137133	0.0410805	NAD-dependent protein deacetylase of SIR2 family
AbA118F_0779		0.504306	0.614046	0.756904	Glycine cleavage system H protein
AbA118F_0780		-0.399113	0.0042813	0.0150502	Transcriptional regulator, AraC family
AbA118F_0781		-1.49491	0.134938	0.269081	Acyl dehydratase
AbA118F_0782		-0.420421	0.00033222	0.00149997	Efflux ABC transporter, permease/ATP-binding protein
AbA118F_0783		0.99559	7.50994e-08	5.72839e-07	Nucleoprotein/polynucleotide-associated enzyme
AbA118F_0784		0.641209	0.00172566	0.0067485	Membrane protein
AbA118F_0785		0.932563	3.44282e-15	5.13901e-14	Serine/threonine:Na+ symporter SstT
AbA118F_0786		-0.331802	0.740039	0.852546	Transcriptional regulator, ArsR family
AbA118F_0787		-0.348412	0.727531	0.84234	Transcriptional regulator, AcrR family
AbA118F_0788		2.05714	0.039673	0.100283	hypothetical protein
AbA118F_0789		0.42338	0.672018	0.799971	Maf-like protein YceF
AbA118F_0790		-0.407748	0.0072738	0.0235854	hypothetical protein
AbA118F_0791		1.53587	1.67307e-52	1.05343e-50	Phosphoglycerate kinase
AbA118F_0792		-0.680375	0.00269557	0.00999437	hypothetical protein
AbA118F_0793		0.88475	8.12709e-20	1.63629e-18	Fructose-bisphosphate aldolase class II
AbA118F_0794		-0.250358	0.80231	0.888804	Periplasmic chaperone and peptidyl-prolyl cis-trans isomerase of outer membrane proteins SurA
AbA118F_0795		-1.34583	0.178357	0.330649	LPS-assembly protein LptD : Organic solvent tolerance protein precursor
AbA118F_0796		-0.240831	0.809686	0.892407	Phosphotransferase involved in threonylcarbamoyladenosine t(6)A37 formation in tRNA
AbA118F_0797		0.735409	0.462091	0.632248	Nucleotidyl transferase
AbA118F_0798		0.427928	0.668704	0.797699	16S rRNA (guanine(527)-N(7))-methyltransferase
AbA118F_0799		-0.91382	0.360811	0.536492	Chromosome (plasmid) partitioning protein ParA
AbA118F_0800		-0.169984	0.865022	0.922585	Chromosome (plasmid) partitioning protein ParB
AbA118F_0801		0.692273	0.488766	0.654576	MotA/TolQ/ExbB proton channel family protein
AbA118F_0802		0.285413	0.775328	0.874293	Biopolymer transport protein ExbD/TolR
AbA118F_0803		-0.379429	0.0010702	0.00435499	Lipid A export permease/ATP-binding protein MsbA
AbA118F_0804		-1.93541	0.0529399	0.128114	Tetraacyldisaccharide 4'-kinase
AbA118F_0805		1.78224	0.0747099	0.170121	3-deoxy-manno-octulosonate cytidylyltransferase
AbA118F_0806		-0.0568089	0.954697	0.972673	DNA polymerase III delta prime subunit
AbA118F_0807		-0.918879	0.358159	0.533464	Type IV pilus biogenesis protein PilZ
AbA118F_0808		-0.358627	0.00998095	0.031308	putative metal-dependent hydrolase YcfH
AbA118F_0809		-0.524435	0.000326139	0.00147637	Transcriptional regulator, AcrR family
AbA118F_0810		-0.931733	0.351475	0.526048	General secretion pathway protein G
AbA118F_0811		-0.550717	0.581828	0.732414	General secretion pathway protein I
AbA118F_0812		1.22527	0.220474	0.380351	General secretion pathway protein J
AbA118F_0813		1.53539	0.124688	0.254296	General secretion pathway protein K
AbA118F_0814		-0.696088	0.486373	0.653282	6-carboxy-5,6,7,8-tetrahydropterin synthase
AbA118F_0815		2.14994	0.0315598	0.0827966	Uracil-DNA glycosylase, family 1
AbA118F_0816		0.294614	0.00562726	0.0189934	Enoyl-CoA hydratase/isomerase
AbA118F_0817		1.29227	0.196263	0.352154	tRNA-specific adenosine-34 deaminase
AbA118F_0818		0.351637	0.725111	0.8401	hypothetical protein
AbA118F_0819		-0.411212	0.680917	0.80837	Cytidylate kinase
AbA118F_0820		0.440249	1.42542e-06	9.26123e-06	SSU ribosomal protein S1p
AbA118F_0821		0.338509	0.00149027	0.00589807	Integration host factor beta subunit
AbA118F_0822		0.407421	0.000178314	0.000847051	hypothetical protein
AbA118F_0823		-0.472462	0.636597	0.771513	Orotidine 5'-phosphate decarboxylase
AbA118F_0824		1.10362	0.26976	0.441067	Hypothetical protein
AbA118F_0825		-0.556702	0.00827202	0.0264262	Cyclohexanone monooxygenase
AbA118F_0826		-0.24503	0.806433	0.890285	Transcriptional regulator, AraC family
AbA118F_0827		0.356323	0.00277019	0.0102273	ATPase, AFG1 family
AbA118F_0828		-0.553784	2.00236e-09	1.8296e-08	Malate synthase G
AbA118F_0829		-0.94292	0.345722	0.520349	Hypothetical protein
AbA118F_0830		-0.424052	0.671528	0.799899	Biopolymer transport protein ExbD/TolR
AbA118F_0831		1.73475	0.082785	0.184363	Biopolymer transport protein ExbD/TolR
AbA118F_0832		1.80405	0.0712236	0.164213	MotA/TolQ/ExbB proton channel family protein
AbA118F_0833		0.246358	0.805405	0.890285	putative TonB-dependent receptor
AbA118F_0834		-1.13167	0.257773	0.425687	TonB-dependent receptor
AbA118F_0835		NA	NA	NA	hypothetical protein
AbA118F_0836		-0.463461	0.643034	0.77698	Dipeptide-binding ABC transporter, periplasmic substrate-binding component
AbA118F_0837		2.00921	0.0445147	0.110743	Dipeptide-binding ABC transporter, periplasmic substrate-binding component
AbA118F_0838		0.300229	0.0148927	0.0440422	Thimet oligopeptidase
AbA118F_0839		0.516883	0.00529256	0.0181108	Dipeptide transport system permease protein DppB
AbA118F_0840		0.611263	0.00156552	0.00618174	Oligopeptide transport system permease protein OppC
AbA118F_0841		0.603116	0.000118878	0.000588946	Dipeptide transport ATP-binding protein DppD
AbA118F_0842		-1.28413	0.199096	0.355947	hypothetical protein
AbA118F_0843		-1.89277	0.0583878	0.138967	hypothetical protein
AbA118F_0844		-0.297852	0.0137482	0.041114	3'(2'),5'-bisphosphate nucleotidase
AbA118F_0845		-0.733514	1.7112e-06	1.10558e-05	Hypothetical protein
AbA118F_0846		0.290377	0.0135961	0.0407647	SSU ribosomal protein S20p
AbA118F_0847		-1.51338	0.130184	0.262262	Oxidoreductase
AbA118F_0848		0.83755	0.402284	0.576857	Ribonuclease E inhibitor RraA
AbA118F_0849		-0.479897	0.0155045	0.0455789	hypothetical protein
AbA118F_0850		-0.253411	0.799951	0.888362	putative dye-decolorizing peroxidase (DyP), encapsulated subgroup
AbA118F_0851		-0.0351053	0.971996	0.985081	hypothetical protein
AbA118F_0852		-1.52843	0.126406	0.256862	Transcription-repair coupling factor
AbA118F_0853		0.245552	0.806029	0.890285	Diadenosine tetraphosphate (Ap4A) hydrolase and other HIT family hydrolases
AbA118F_0854		-0.577942	0.563303	0.716123	Adenylate cyclase
AbA118F_0855		-0.488944	0.624882	0.764012	Ferredoxin, 2Fe-2S
AbA118F_0856		-0.802888	0.422039	0.597027	Chaperone protein HscA
AbA118F_0857		-2.115	0.0344296	0.0890438	Chaperone protein HscB
AbA118F_0858		-0.780081	0.435343	0.610362	Iron-sulfur cluster assembly iron binding protein IscA
AbA118F_0859		-0.779427	0.435728	0.610654	Iron-sulfur cluster assembly scaffold protein IscU
AbA118F_0860		-1.10157	0.270648	0.442309	Cysteine desulfurase, IscS
AbA118F_0861		-1.90573	0.0566849	0.135754	Iron-sulfur cluster regulator IscR
AbA118F_0862		-2.35386	0.0185794	0.0530414	putative membrane protein
AbA118F_0863		0.231742	0.816738	0.896147	Polyhydroxyalkanoate synthesis protein PhaF
AbA118F_0864		0.590033	2.41686e-08	1.9419e-07	DNA-binding protein HU-beta
AbA118F_0865		0.532781	6.87179e-08	5.2765e-07	Peptidyl-prolyl cis-trans isomerase PpiD
AbA118F_0866		-1.62055	0.105114	0.222637	Transcriptional regulator, AraC family
AbA118F_0867		-0.31873	0.749931	0.860754	Alkane-1 monooxygenase
AbA118F_0868		-1.46979	0.141619	0.278335	Acyl-CoA dehydrogenase, Mycobacterial subgroup FadE23
AbA118F_0869		-0.886896	0.375135	0.550523	Acyl-CoA dehydrogenase, Mycobacterial subgroup FadE24
AbA118F_0870		-0.565082	1.14363e-07	8.59088e-07	putative ABC1 family protein
AbA118F_0871		-0.745094	7.07865e-07	4.75987e-06	hypothetical protein
AbA118F_0872		0.202491	0.839533	0.909385	Cys-tRNA(Pro) deacylase YbaK
AbA118F_0873		1.39882	0.161868	0.306801	AcsD-like siderophore S biosynthesis protein : Siderophore synthetase superfamily, group A
AbA118F_0874		0.902749	0.366659	0.543088	Lysine n(6)-hydroxylase associated with siderophore S biosynthesis : monooxygenase
AbA118F_0875		0.87941	0.379179	0.553703	Permease of the major facilitator superfamily in uncharacterized siderophore S biosynthesis operon
AbA118F_0876		1.34934	0.177228	0.329614	AcsC-like siderophore S biosynthesis protein : Siderophore synthetase superfamily, group C
AbA118F_0877		0.762714	0.00162655	0.00640084	putative siderophore S biosynthesis AcsA-like protein : Siderophore synthetase superfamily, group B
AbA118F_0878		-0.858336	0.390707	0.56588	Atr protein
AbA118F_0879		0.776351	0.437542	0.61171	Putative siderophore biosynthesis protein, related to 2-demethylmenaquinone methyltransferase
AbA118F_0880		0.293587	0.0073657	0.0238165	Outer membrane receptor protein : TonB-dependent siderophore receptor
AbA118F_0881		-0.407303	0.683785	0.809481	hypothetical protein
AbA118F_0882		1.03533	0.300513	0.47239	putative iron-regulated membrane protein
AbA118F_0883		0.386599	0.699053	0.819229	hypothetical protein
AbA118F_0884		0.624245	0.00292767	0.0107059	Siderophore synthetase small component, acetyltransferase
AbA118F_0885		-0.452944	3.90534e-05	0.000212644	CbbY family protein
AbA118F_0886		-1.39495	0.163029	0.307388	Hypothetical protein
AbA118F_0887		-0.812006	0.416788	0.591728	Adenosylcobinamide kinase
AbA118F_0888		-0.484727	0.62787	0.766684	Nicotinate-nucleotide--dimethylbenzimidazole phosphoribosyltransferase
AbA118F_0889		-1.33516	0.181825	0.336094	Alpha-ribazole-5'-phosphate phosphatase
AbA118F_0890		-0.884227	0.0140583	0.0418607	Hypothetical protein
AbA118F_0891		1.08518	0.27784	0.450449	Cobalamin synthase
AbA118F_0892		0.290745	0.00649172	0.0214836	2-keto-3-deoxy-D-arabino-heptulosonate-7- phosphate synthase I alpha
AbA118F_0893		1.32146	0.186347	0.341202	Putative sulfate permease
AbA118F_0894		0.383199	0.701572	NA	hypothetical protein
AbA118F_0895		-0.0507271	0.959543	0.976202	Iron-regulated membrane protein
AbA118F_0896		0.223204	0.823377	NA	Hypothetical protein
AbA118F_0897		-2.08596	0.036982	0.0943764	Outer membrane receptor for ferric coprogen and ferric-rhodotorulic acid
AbA118F_0898		-0.181886	0.855672	0.917025	Lipid-A-disaccharide synthase
AbA118F_0899		-0.0831196	0.933756	0.959823	Transcriptional regulator YbiH, TetR family
AbA118F_0900		-1.41519	0.157012	0.30057	ABC-type efflux pump membrane fusion component YbhG
AbA118F_0901		1.07298	0.283282	0.455857	ABC-type efflux pump, duplicated ATPase component YbhF
AbA118F_0902		-0.457647	0.00696666	0.0228512	ABC-type efflux pump permease component YbhS
AbA118F_0903		-1.24169	0.21435	0.373914	ABC-type efflux pump permease component YbhR
AbA118F_0904		-0.354411	0.00550871	0.0186926	hypothetical protein
AbA118F_0905		0.0572315	0.954361	0.972673	Hypothetical protein
AbA118F_0906		-0.380125	0.0105028	0.0325615	hypothetical protein
AbA118F_0907		-2.14725	2.39514e-21	5.11999e-20	outer membrane porin, putative
AbA118F_0908		-1.77364	0.0761232	0.172575	Bis(5'-nucleosyl)-tetraphosphatase (asymmetrical)
AbA118F_0909		-1.47244	0.140903	0.2774	hypothetical protein
AbA118F_0910		-1.50288	0.132871	0.265818	Hypothetical protein
AbA118F_0911		-1.06301	0.287776	0.461694	hypothetical protein
AbA118F_0912		1.20716	4.32701e-05	0.000233039	hypothetical protein
AbA118F_0913		1.27492	1.6945e-05	9.68324e-05	hypothetical protein
AbA118F_0914		-0.246295	0.805454	NA	hypothetical protein
AbA118F_0915		-1.03066	0.302698	0.474534	SAM-dependent methyltransferase YafE
AbA118F_0916		-0.549792	0.582462	0.732946	Polyhydroxyalkanoic acid synthase
AbA118F_0917		0.333615	0.73867	0.851536	O-acetylhomoserine sulfhydrylase
AbA118F_0918		0.074864	0.940323	NA	hypothetical protein
AbA118F_0919		-1.64775	0.0994043	0.21315	hypothetical protein
AbA118F_0920		0.403467	0.00231289	0.00885032	Nucleoid-associated protein YaaK
AbA118F_0921		-0.362293	0.0122448	0.0372618	Recombination protein RecR
AbA118F_0922		-1.81523	0.0694889	0.161071	Ribonuclease D
AbA118F_0923		0.886832	0.37517	0.550523	hypothetical protein
AbA118F_0924		-0.507394	0.00253325	0.00957712	Hypothetical protein
AbA118F_0925		-0.711157	1.26989e-11	1.41859e-10	hypothetical protein
AbA118F_0926		-0.356275	0.00256758	0.00967523	hypothetical protein
AbA118F_0927		-0.499703	7.28491e-05	0.000374853	putative membrane protein
AbA118F_0928		-0.703585	7.50215e-13	9.24553e-12	ATPase associated with various cellular activities, AAA_5
AbA118F_0929		-0.517427	0.000105587	0.000530694	hypothetical protein
AbA118F_0930		-1.16813	0.242756	0.408052	Tryptophan synthase (indole-salvaging)
AbA118F_0931		0.35929	0.0137322	0.0411018	Ribosomal protein L3 N(5)-glutamine methyltransferase
AbA118F_0932		0.528298	0.000259986	0.00120204	Chorismate synthase
AbA118F_0933		-1.91538	0.0554436	0.133242	Phytochrome-like protein
AbA118F_0934		-0.456639	0.000139901	0.000681403	Pyrroloquinoline quinone (Coenzyme PQQ) biosynthesis protein C
AbA118F_0935		-0.953906	3.51511e-17	6.117e-16	Transcriptional regulator, ArsR family
AbA118F_0936		-0.991579	1.18729e-09	1.11124e-08	Lipoyl synthase
AbA118F_0937		-1.0783	7.66748e-15	1.10635e-13	Acetoin dehydrogenase E1 component alpha-subunit
AbA118F_0938		-1.11394	0.000206162	0.000966086	Acetoin dehydrogenase E1 component beta-subunit
AbA118F_0939		-1.02986	0.000481448	0.00208407	Dihydrolipoamide acetyltransferase component (E2) of acetoin dehydrogenase complex
AbA118F_0940		-1.00083	0.00522024	0.017881	Dihydrolipoamide dehydrogenase of acetoin dehydrogenase
AbA118F_0941		-2.26628	0.0234343	0.0644288	2,3-butanediol dehydrogenase, S-alcohol forming, (S)-acetoin-specific
AbA118F_0942		-1.71111	0.0870606	0.192032	2,3-butanediol dehydrogenase, R-alcohol forming, (R)- and (S)-acetoin-specific
AbA118F_0943		-0.228787	0.819034	0.897001	putative membrane protein
AbA118F_0944		-0.702199	0.482555	0.649976	Transcriptional activator of acetoin dehydrogenase operon AcoR
AbA118F_0945		-1.39755	0.162247	0.307028	MBL-fold metallo-hydrolase superfamily
AbA118F_0946		-1.03672	0.299865	0.471655	Sulfide:quinone oxidoreductase, Type II
AbA118F_0947		0.968139	0.332975	0.507746	putative membrane protein
AbA118F_0948		1.08117	0.279622	0.452914	Homoserine dehydrogenase
AbA118F_0949		-0.780692	1.5522e-05	8.89943e-05	Permease of the drug/metabolite transporter (DMT) superfamily
AbA118F_0950		-2.18136	0.0291566	0.0773712	Transcriptional regulator, AraC family
AbA118F_0951		0.249162	0.803236	0.88926	Transcriptional regulator, HxlR family
AbA118F_0952		1.42527	3.36906e-12	3.88902e-11	FMN-dependent NADH-azoreductase
AbA118F_0953		-1.03375	0.301255	0.473127	Chromate transport protein ChrA
AbA118F_0954		-1.52428	0.127438	0.258214	Putative alkanesulfonate metabolism utilization regulator
AbA118F_0955		-1.52402	0.127504	0.258214	Adenylylsulfate reductase alpha-subunit
AbA118F_0956		0.54249	0.587481	NA	Adenylylsulfate reductase beta-subunit
AbA118F_0957		-2.28654	0.0222229	0.0615677	Organosulfonate ABC transporter substrate-binding protein
AbA118F_0958		-0.950626	0.341794	0.516221	Organosulfonate ABC transporter permease protein
AbA118F_0959		0.259761	0.795048	0.885451	Organosulfonate ABC transporter ATP-binding protein
AbA118F_0960		0.229032	0.818844	0.897001	HEAT repeat-containing protein
AbA118F_0961		-0.537391	0.590998	0.740726	Putative protein co-occurring with HEAT repeat protein
AbA118F_0962		-0.524279	0.000133002	0.000652389	dicarboxylic acid transporter PcaT
AbA118F_0963		0.482543	0.62942	0.76717	Ferrichrome-iron receptor
AbA118F_0964		0.270132	0.00534049	0.0182568	Aspartate ammonia-lyase
AbA118F_0965		-1.56569	0.117421	0.242763	hypothetical protein
AbA118F_0966		-0.8179	0.413414	0.588523	Hypothetical protein
AbA118F_0967		0.714501	0.474917	0.642871	Transcriptional regulator, LysR family
AbA118F_0968		-0.169239	0.865609	0.92265	Transcriptional regulator, LysR family
AbA118F_0969		-1.9491	0.0512832	0.124802	3-ketoacyl-CoA thiolase : Acetyl-CoA acetyltransferase
AbA118F_0970		-2.3196	0.0203626	0.0572245	Short-chain fatty acids transporter
AbA118F_0971		-2.22818	0.0258686	0.0702059	Acyl-CoA:acetate CoA-transferase, beta subunit
AbA118F_0972		-2.18804	0.0286667	0.0763638	Succinyl-CoA:3-ketoacid-coenzyme A transferase subunit A
AbA118F_0973		1.47787	0.139443	0.275309	LysR family transcriptional regulator near succinyl-CoA:3-ketoacid-coenzyme A transferase
AbA118F_0974		-1.13752	0.255321	0.422848	hypothetical protein
AbA118F_0975		-0.706013	1.49919e-05	8.63843e-05	hypothetical protein
AbA118F_0976		-0.256284	0.0139053	0.0414479	D-beta-hydroxybutyrate permease
AbA118F_0977		-0.0523728	0.958232	0.9757	D-beta-hydroxybutyrate dehydrogenase
AbA118F_0978		-0.509	9.39128e-05	0.000477563	Transcriptional regulator
AbA118F_0979		-1.20159	0.229524	0.392515	4-hydroxybenzoate transporter
AbA118F_0980		0.0963373	0.923253	0.955261	Dienelactone hydrolase family protein
AbA118F_0981		-1.64108	0.10078	0.215566	short-chain dehydrogenase/reductase SDR clustered with dienelactone hydrolase
AbA118F_0982		-0.258471	0.796044	0.885829	putative oxygenase subunit
AbA118F_0983		-1.32654	0.18466	0.339066	Nitrilotriacetate monooxygenase component B
AbA118F_0984		-0.252309	0.800802	0.888554	Protein involved in meta-pathway of phenol degradation
AbA118F_0985		-0.516621	0.00142596	0.00566297	benABC operon transcriptional activator BenR
AbA118F_0986		-0.562151	0.574013	0.727069	benzoate dioxygenase, ferredoxin reductase component
AbA118F_0987		0.0893999	0.928764	0.957805	Anthranilate dioxygenase small subunit
AbA118F_0988		-0.976255	0.328938	0.503586	Benzoate 1,2-dioxygenase alpha subunit
AbA118F_0989		-1.33582	0.181609	0.335956	DNA-binding domain of ModE
AbA118F_0990		-1.24867	0.211786	0.370975	Molybdenum ABC transporter, substrate-binding protein ModA
AbA118F_0991		-0.367082	0.713558	0.830885	Molybdenum ABC transporter permease protein ModB
AbA118F_0992		-0.482283	0.629605	0.76717	Molybdenum ABC transporter ATP-binding protein ModC
AbA118F_0993		1.45804	0.144831	0.283041	2,3-dihydro-2,3-dihydroxybenzoate dehydrogenase
AbA118F_0994		1.01038	0.312313	0.485648	Isochorismatase of siderophore biosynthesis
AbA118F_0995		0.448035	0.654128	0.785908	Hypothetical protein
AbA118F_0996		-2.32513	0.0200647	0.0565372	5'-nucleotidase
AbA118F_0997		-0.316873	0.00355546	0.0127327	Polyphosphate kinase
AbA118F_0998		-0.33511	0.737542	0.850803	Coenzyme PQQ synthesis protein A
AbA118F_0999		0.319783	0.749133	0.860754	Coenzyme PQQ synthesis protein B
AbA118F_1000		-0.88682	0.375176	0.550523	Pyrroloquinoline-quinone synthase
AbA118F_1001		-1.44499	0.148459	0.288106	Coenzyme PQQ synthesis protein D
AbA118F_1002		-1.34742	0.177844	0.330181	Coenzyme PQQ synthesis protein E
AbA118F_1003		-0.613003	0.539875	0.696308	Microsomal dipeptidase
AbA118F_1004		-0.892664	2.69418e-14	3.68773e-13	Hypothetical protein
AbA118F_1005		-2.19046	0.0284909	0.0759539	Hypothetical protein
AbA118F_1006		-1.81687	0.0692374	0.160703	G:T/U mismatch-specific uracil/thymine DNA-glycosylase
AbA118F_1007		-2.28208	0.0224848	0.0621923	Cardiolipin synthetase
AbA118F_1008		-1.19589	9.9071e-11	1.03028e-09	hypothetical protein
AbA118F_1009		-0.0518154	0.958676	0.975865	Hypothetical protein
AbA118F_1010		-0.758339	0.000116339	0.000577196	Catalase-like heme-binding protein
AbA118F_1011		0.799099	1.47871e-10	1.5017e-09	Phage capsid and scaffold
AbA118F_1012		0.99225	0.321076	0.495516	S-(hydroxymethyl)glutathione dehydrogenase
AbA118F_1013		1.87263	0.0611193	0.144475	hypothetical protein
AbA118F_1014		2.09769	1.05474e-80	1.58808e-78	fimbrial adhesin precursor
AbA118F_1015		2.30001	1.27409e-127	1.10304e-124	outer membrane usher protein precursor
AbA118F_1016		1.79787	1.83784e-69	2.19464e-67	P pilus assembly protein, chaperone PapD
AbA118F_1017	fimA	3.09387	3.5222e-164	1.21974e-160	Fimbrial protein
AbA118F_1018		0.815676	3.76086e-09	3.30555e-08	hypothetical protein
AbA118F_1019		2.43472	0.0149035	NA	Salicylate hydroxylase
AbA118F_1020		0.928653	9.05419e-18	1.63305e-16	Tyrosyl-tRNA synthetase
AbA118F_1021		-0.427252	0.669196	0.797737	Anhydro-N-acetylmuramic acid kinase
AbA118F_1022		-1.18361	0.236568	0.400996	Epoxide hydrolase-related protein
AbA118F_1023		-0.418225	0.000212393	0.000992602	Iron-sulfur cluster insertion protein ErpA
AbA118F_1024		-1.17417	0.240326	0.405683	AdeT
AbA118F_1025		1.79237	0.073073	0.167695	AdeT
AbA118F_1026		-1.28002	0.200538	0.357639	AdeT
AbA118F_1027		0.370849	0.0111985	0.0343797	Bis-ABC ATPase YheS
AbA118F_1028		0.132778	0.894369	0.938889	DedA protein
AbA118F_1029		-0.800837	0.423226	0.598461	Soluble cytochrome b562
AbA118F_1030		-1.14598	0.251805	0.418226	DNA gyrase subunit B
AbA118F_1031		-0.969818	0.332137	0.506915	DNA recombination and repair protein RecF
AbA118F_1032		1.3937	0.163409	0.307546	DNA polymerase III beta subunit
AbA118F_1033		-2.29501	0.0217323	0.0604975	Chromosomal replication initiator protein DnaA
AbA118F_1034		0.921111	0.356992	0.532643	LSU ribosomal protein L34p
AbA118F_1035		0.530961	9.26861e-06	5.57243e-05	Ribonuclease P protein component
AbA118F_1036		0.970954	5.61545e-08	4.38969e-07	Membrane protein insertion efficiency factor YidD
AbA118F_1037		0.552742	3.42376e-09	3.03235e-08	Inner membrane protein translocase and chaperone YidC, long form
AbA118F_1038		0.307941	0.758127	0.864185	tRNA-5-carboxymethylaminomethyl-2- thiouridine(34) synthesis protein MnmE
AbA118F_1039		0.168868	0.865901	0.92265	FrmR: Negative transcriptional regulator of formaldehyde detoxification operon
AbA118F_1040		1.88153	0.0599003	0.142078	Cobalt-zinc-cadmium resistance protein CzcD
AbA118F_1041		-0.31286	0.754387	0.862477	Thiol:disulfide interchange protein DsbC
AbA118F_1042		0.360355	0.00172521	0.0067485	hypothetical protein
AbA118F_1043		-1.45513	0.145632	0.283967	Hypoxanthine-guanine phosphoribosyltransferase
AbA118F_1044		0.324031	0.745914	0.857888	hypothetical protein
AbA118F_1045		-0.902438	0.366824	0.543101	Guanine deaminase
AbA118F_1046		-0.455472	0.64877	0.780974	Putative protein with Rieske (2Fe-2S) region
AbA118F_1047		0.58425	0.559052	0.713119	Putative glutathionylspermidine synthase
AbA118F_1048		1.96109	0.0498684	0.121959	hypothetical protein
AbA118F_1049		-0.613982	0.000958837	0.00393885	Alkaline induced inner membrane protein Alx
AbA118F_1050		0.228812	0.819015	0.897001	Undecaprenyl-diphosphatase BcrC
AbA118F_1051		2.13069	0.0331146	0.0858995	Integral membrane protein
AbA118F_1052		-0.522268	0.601483	0.747376	UDP-N-acetylmuramate:L-alanyl-gamma-D-glutamyl- meso-diaminopimelate ligase
AbA118F_1053		1.31858	0.18731	0.342117	putative membrane protein
AbA118F_1054		0.535352	0.592407	0.741126	Hypothetical protein
AbA118F_1055		0.420704	0.000626829	0.00265693	N5-carboxyaminoimidazole ribonucleotide mutase
AbA118F_1056		0.576462	1.41845e-07	1.03631e-06	N5-carboxyaminoimidazole ribonucleotide synthase
AbA118F_1057		0.561174	0.574679	0.727647	hypothetical protein
AbA118F_1058		1.88787	0.059044	0.140432	Membrane-bound lytic murein transglycosylase B
AbA118F_1059		-1.84881	0.0644857	0.151297	hypothetical protein
AbA118F_1060		1.33358	1.2129e-10	1.24637e-09	Membrane-type matrix metallopeptidase-1
AbA118F_1061		-1.44992	0.147081	0.286309	Membrane-type matrix metallopeptidase-1
AbA118F_1062		0.245739	0.0159929	0.0468159	Chaperone protein DnaK
AbA118F_1063		1.50339	0.132738	0.265707	Heat shock protein GrpE
AbA118F_1064		-0.482793	0.629243	0.76717	LysR-family transcriptional regulator clustered with
AbA118F_1065		-0.148269	0.88213	0.931915	Metallo-beta-lactamase superfamily protein
AbA118F_1066		1.43201	0.15214	0.293179	hypothetical protein
AbA118F_1067		-0.623341	0.000126881	0.000624132	hypothetical protein
AbA118F_1068		-2.06822	0.0386191	0.0979764	Esterase
AbA118F_1069		2.21002	0.0271035	0.0729289	Peptidyl-prolyl cis-trans isomerase PpiA precursor
AbA118F_1070		-0.684915	0.00594777	0.0198622	Excinuclease ABC subunit A-like protein
AbA118F_1071		-0.804577	1.29432e-05	7.52053e-05	RND efflux system, inner membrane transporter
AbA118F_1072		-0.93435	0.00553736	0.0187631	RND efflux system, membrane fusion protein
AbA118F_1073		-0.477036	0.633336	0.768874	Two-component transcriptional response regulator, LuxR family
AbA118F_1074		0.208235	0.835046	0.905941	Osmosensitive K+ channel histidine kinase KdpD
AbA118F_1075		-1.65045	0.0988519	0.212228	AdeT
AbA118F_1076		-1.74419	0.0811252	0.181704	Transcriptional regulator, AraC family
AbA118F_1077		0.314347	0.753258	0.861755	Hydrolase, alpha/beta fold family
AbA118F_1078		-0.777279	0.436994	0.611288	Short-chain dehydrogenase/reductase SDR
AbA118F_1079		-1.00499	0.314902	0.488578	Putative oxidoreductase
AbA118F_1080		-0.125457	0.900162	0.941661	Hnh endonuclease
AbA118F_1081		0.53456	0.00272068	0.0100552	Acetyltransferase
AbA118F_1082		0.484067	0.0011258	0.0045545	SIR2 family protein
AbA118F_1083		0.979436	4.24351e-08	3.34744e-07	Xanthosine/inosine triphosphate pyrophosphatase
AbA118F_1084		0.662	0.000111503	0.000554789	Adenosine deaminase
AbA118F_1085		0.749232	0.453718	0.625487	Transcriptional regulator, AcrR family
AbA118F_1086		0.0286243	0.977164	0.987372	hypothetical protein
AbA118F_1087		-0.992512	0.320948	0.495516	Transcriptional regulator
AbA118F_1088		0.88705	0.375052	0.550523	hypothetical protein
AbA118F_1089		0.0563386	0.955072	NA	hypothetical protein
AbA118F_1090		-2.07072	0.0383851	0.0975973	hypothetical protein
AbA118F_1091		-1.39211	0.000176361	0.000840079	Hypothetical protein
AbA118F_1092		-1.56298	0.118057	0.24299	5'-nucleotidase SurE
AbA118F_1093		-0.954941	0.339608	0.513788	Hypothetical protein
AbA118F_1094		0.758684	0.448041	0.621871	Type I secretion outer membrane protein, TolC precursor
AbA118F_1095		1.01905	0.308177	0.480728	Plant auxin-responsive GH3-like protein
AbA118F_1096		0.796126	0.425959	0.600364	hypothetical protein
AbA118F_1097		-1.05779	0.29015	0.464321	Inner-membrane proton/drug antiporter (MSF type) of tripartite multidrug efflux system
AbA118F_1098		-0.809725	0.00731646	0.0236793	Membrane fusion component of MSF-type tripartite multidrug efflux system
AbA118F_1099		-1.05008	0.293683	0.467598	Hypothetical protein
AbA118F_1100		0.590426	0.554905	0.709877	5,10-methylenetetrahydrofolate reductase
AbA118F_1101		-0.943348	0.345503	0.520349	Nudix-related transcriptional regulator NrtR
AbA118F_1102		0.625484	0.531653	0.68904	Nicotinamide phosphoribosyltransferase
AbA118F_1103		0.491973	0.622738	0.763815	Ribose-phosphate pyrophosphokinase
AbA118F_1104		0.526753	0.598365	0.745105	Integral membrane protein
AbA118F_1105		-0.00960938	0.992333	0.994557	Transcriptional regulator, AraC family
AbA118F_1106		-1.08781	0.276677	0.449324	Histone acetyltransferase HPA2
AbA118F_1107		-0.832997	0.404846	0.579716	Iron(III) dicitrate transport ATP-binding protein FecE
AbA118F_1108		1.33823	0.180821	0.334856	Vitamin B12 ABC transporter, permease protein BtuC
AbA118F_1109		-0.250662	0.802075	0.888804	Vitamin B12 ABC transporter, substrate-binding protein BtuF
AbA118F_1110		0.144314	0.885252	NA	putative iron-regulated membrane protein
AbA118F_1111		-1.38914	0.16479	0.309473	Cinnamyl alcohol dehydrogenase/reductase : Alcohol dehydrogenase
AbA118F_1112		-2.16645	0.0302767	0.0799148	Transcriptional regulator, AraC family
AbA118F_1113		-1.52674	0.126825	0.257291	3-hydroxyisobutyrate dehydrogenase family protein
AbA118F_1114		-1.40457	0.160149	0.304555	Nitrate/nitrite transporter
AbA118F_1115		-0.73947	0.459622	0.630364	Nucleoside-diphosphate-sugar epimerases
AbA118F_1116		-0.0372158	0.970313	0.983951	Transcriptional regulator, LysR family
AbA118F_1117		-0.594057	0.552474	0.708075	putative 2-keto-3-deoxyxylonate dehydratase
AbA118F_1118		0.0285596	0.977216	0.987372	Xylonate dehydratase
AbA118F_1119		1.09442	0.273773	0.445128	2,5-dioxovalerate dehydrogenase
AbA118F_1120		-0.297005	0.766463	0.871392	Transcriptional regulator, AcrR family
AbA118F_1121		1.06604	0.286404	0.46024	Inner-membrane proton/drug antiporter (MSF type) of tripartite multidrug efflux system
AbA118F_1122		1.49939	0.133773	0.267314	Membrane fusion component of MSF-type tripartite multidrug efflux system
AbA118F_1123		0.410091	0.000588533	0.00251306	Hemolysin-type calcium-binding region
AbA118F_1124		-1.45021	0.146999	0.286309	hypothetical protein
AbA118F_1125		-0.746921	0.455111	0.626411	Urea carboxylase-related ABC transporter, permease protein
AbA118F_1126		0.28929	0.77236	0.874195	Urea carboxylase-related ABC transporter, ATPase protein
AbA118F_1127		-1.13288	0.257265	0.425052	Urea carboxylase-related ABC transporter, periplasmic substrate-binding protein
AbA118F_1128		-1.80616	0.0708937	0.163779	Allophanate hydrolase
AbA118F_1129		-0.167862	0.866692	0.92265	Nickel responsive regulator NikR
AbA118F_1130		-1.5431	0.122806	0.250754	hypothetical protein
AbA118F_1131		-0.755249	6.15692e-05	0.000319661	Transcriptional regulator, HxlR family
AbA118F_1132		-1.42226	0.15495	0.297115	putative NAD(P)H oxidoreductase, YdeQ/YrkL/YwrO family
AbA118F_1133		-0.15023	0.880583	0.931169	Urea carboxylase
AbA118F_1134		0.274846	0.783435	0.878858	Urea carboxylase-related aminomethyltransferase
AbA118F_1135		0.083103	0.93377	0.959823	Urea carboxylase-related aminomethyltransferase
AbA118F_1136		-1.52812	5.42142e-05	0.000285325	putative zinc-type alcohol dehydrogenase-like protein YbdR
AbA118F_1137		-0.494104	0.000458831	0.00199866	hypothetical protein
AbA118F_1138		0.011081	0.991159	0.994029	Transcriptional regulator, AcrR family
AbA118F_1139		-0.455083	4.0769e-06	2.55304e-05	hypothetical protein
AbA118F_1140		0.565505	0.00455779	0.0159592	EriC-type chloride/proton exchange protein
AbA118F_1141		0.399507	0.00235815	0.00901355	Biotin carboxylase of acetyl-CoA carboxylase
AbA118F_1142		0.320484	0.00456529	0.0159693	Allophanate hydrolase 2 subunit 1
AbA118F_1143		0.595009	0.551837	0.70752	UPF0317 protein YcsI
AbA118F_1144		1.67033	0.0948537	0.205556	Lactam utilization protein LamB
AbA118F_1145		1.76059	0.0783071	0.176318	putative metal ion transporter YcsG, Mn(2+)/Fe(2+) NRAMP family
AbA118F_1146		-0.479734	0.631416	0.768575	Transcriptional regulator, LysR family
AbA118F_1147		0.891224	6.17439e-05	0.000320088	hypothetical protein
AbA118F_1148		0.286198	0.774726	0.874293	hypothetical protein
AbA118F_1149		0.257985	0.796418	NA	hypothetical protein
AbA118F_1150		0.141281	0.887648	0.936245	hypothetical protein
AbA118F_1151		0.12188	0.902994	0.942874	hypothetical protein
AbA118F_1152		0.538689	9.46063e-05	0.000480383	hypothetical protein
AbA118F_1153		0.654231	2.82635e-12	3.28445e-11	Rhs-family protein
AbA118F_1154	vgrG_4	0.650891	0.515117	0.675701	VgrG protein
AbA118F_1155		0.8093	1.88475e-10	1.90288e-09	Beta-lactamase class A-like and penicillin binding proteins (PBPs) superfamily
AbA118F_1156		-0.978624	0.327766	0.502236	2-haloalkanoic acid dehalogenase
AbA118F_1157		-1.32345	0.185687	0.34059	Acetyltransferase, GNAT family
AbA118F_1158		0.580299	0.000122519	0.000606119	hypothetical protein
AbA118F_1159		-0.252442	0.800699	0.888554	hypothetical protein
AbA118F_1160		-1.09758	0.272389	0.444107	3-hydroxyacyl-CoA dehydrogenase
AbA118F_1161		-0.120901	0.903769	0.943265	hypothetical protein
AbA118F_1162		0.882539	0.377485	0.552694	Albicidin resistance protein
AbA118F_1163		2.154	0.0312401	0.0822071	Hypothetical protein
AbA118F_1164		1.774	0.0760629	0.172575	4-hydroxybenzoate transporter
AbA118F_1165		0.0721933	0.942448	NA	Transcriptional regulator, AcrR family
AbA118F_1166		-0.537732	0.00556436	0.0188361	Lipid A biosynthesis lauroyl acyltransferase
AbA118F_1167		-0.765935	0.443715	0.617847	diguanylate cyclase/phosphodiesterase (GGDEF & EAL domains) with PAS/PAC sensor(s)
AbA118F_1168		-1.25073	0.211031	0.370026	Putative DMT superfamily metabolite efflux protein precursor
AbA118F_1169		-1.201	0.22975	0.392708	Hypothetical protein
AbA118F_1170		0.384187	0.00179038	0.00698208	DNA mismatch repair protein MutS
AbA118F_1171		-1.46108	0.143993	0.28204	hypothetical protein
AbA118F_1172		1.08763	0.276757	0.449324	4Fe-4S dicluster domain
AbA118F_1173		-0.33462	0.00983452	0.030989	Hypothetical protein
AbA118F_1174		1.55449	0.120068	0.24647	putative SAM-dependent O-methyltransferase
AbA118F_1175		-1.61865	0.105522	0.222874	Universal stress protein UspA
AbA118F_1176		0.761293	0.446482	0.619955	Acetyltransferase, CysE/LacA/LpxA/NodL family
AbA118F_1177		0.718692	0.47233	0.64069	Protein co-occurring with transport systems
AbA118F_1178		1.06786	4.55826e-20	9.28545e-19	Type I secretion membrane fusion protein, HlyD family : membrane fusion protein LapC
AbA118F_1179		0.999058	6.77998e-19	1.29152e-17	Type I secretion system ATPase, LssB family LapB
AbA118F_1180		0.628066	7.84596e-09	6.69226e-08	Type I secretion outer membrane protein, TolC family
AbA118F_1181		-0.0295523	0.976424	0.987372	Lipopolysaccharide ABC transporter, ATP-binding protein LptB
AbA118F_1182		1.19994	0.230164	0.393026	Lipopolysaccharide export system protein LptA
AbA118F_1183		0.244238	0.807047	0.890348	Lipopolysaccharide export system protein LptC
AbA118F_1184		0.317446	0.750905	0.860754	3-deoxy-D-manno-octulosonate 8-phosphate phosphatase
AbA118F_1185		0.0963244	0.923263	0.955261	D-arabinose 5-phosphate isomerase
AbA118F_1186		0.457115	1.47216e-05	8.49683e-05	Cysteinyl-tRNA synthetase
AbA118F_1187		-0.243084	0.807941	NA	putative integrase/recombinase protein
AbA118F_1188		1.45829	0.14476	0.283041	hypothetical protein
AbA118F_1189		-0.756652	6.88539e-07	4.66617e-06	hypothetical protein
AbA118F_1190		-2.62546	0.0170515	0.0491395	Lysozyme (N-acetylmuramidase) family
AbA118F_1191		-0.707339	0.479356	0.647488	hypothetical protein
AbA118F_1192		1.70844	0.0875541	0.192706	Transcriptional regulator, HxlR family
AbA118F_1193		-0.69371	0.487864	0.654576	putative MFS-type transporter
AbA118F_1194		-2.31039	0.0208668	0.0584015	NAD+--asparagine ADP-ribosyltransferase
AbA118F_1195		-1.80685	0.0707857	0.163639	Hypothetical protein
AbA118F_1196		-2.03243	0.0421106	0.105673	hypothetical protein
AbA118F_1197		-1.28181	0.00343232	0.0123427	hypothetical protein
AbA118F_1198		-0.420395	0.000158617	0.000761847	Pyrroline-5-carboxylate reductase
AbA118F_1199		-1.58857	0.112157	0.232992	Hypothetical protein
AbA118F_1200		-0.925291	9.42333e-20	1.87546e-18	Cold shock protein of CSP family
AbA118F_1201		0.268349	0.78843	0.881606	Threonine efflux protein
AbA118F_1202		-0.699605	0.484174	0.651144	Lysozyme (N-acetylmuramidase) family
AbA118F_1203		-1.31241	0.189383	0.344004	hypothetical protein
AbA118F_1204		-0.905299	0.365307	0.541781	hypothetical protein
AbA118F_1205		1.7735	0.0761465	0.172575	Peptidase S24 S26A and S26B
AbA118F_1206		-0.121816	0.903044	0.942874	Hypothetical protein
AbA118F_1207		-2.17184	0.029868	0.0790771	Exodeoxyribonuclease VII large subunit
AbA118F_1208		-0.582649	0.56013	0.713398	Exodeoxyribonuclease VII small subunit
AbA118F_1209		-1.6017	0.109222	0.229512	Hypothetical protein
AbA118F_1210		-0.633881	0.000378606	0.00169176	CmaU
AbA118F_1211		-0.775189	6.37257e-08	4.92594e-07	hypothetical protein
AbA118F_1212		-1.51137	0.130694	0.262982	Uncharacterized cysteine-rich DUF326 protein
AbA118F_1213		-0.552618	0.00909192	0.0288327	Gfa-like protein
AbA118F_1214		-1.44433	0.148645	0.288106	Cu(I)-responsive transcriptional regulator
AbA118F_1215		-0.533282	9.86544e-06	5.88021e-05	Lead, cadmium, zinc and mercury transporting ATPase
AbA118F_1216		-0.657469	4.14981e-06	2.594e-05	Copper chaperone
AbA118F_1217		-1.70644	0.0879261	0.193053	Aromatic hydrocarbon utilization transcriptional regulator CatR (LysR family)
AbA118F_1218		-1.35223	0.176302	0.328597	Benzoate 1,2-dioxygenase alpha subunit
AbA118F_1219		-1.40189	0.160948	0.305405	Benzoate 1,2-dioxygenase beta subunit
AbA118F_1220		-1.62982	0.10314	0.219126	Benzoate 1,2-dioxygenase, ferredoxin reductase component
AbA118F_1221		-1.78931	0.0735656	0.168348	1,2-dihydroxycyclohexa-3,5-diene-1-carboxylate dehydrogenase
AbA118F_1222		-0.722146	0.00219481	0.00843577	Benzoate transport protein
AbA118F_1223		-1.47792	0.139428	0.275309	benzoate MFS transporter BenK
AbA118F_1224		-1.158	0.246863	0.411596	Outer membrane low permeability porin, OprD family
AbA118F_1225		-1.30337	0.192448	0.347325	3-oxoacyl-[acyl-carrier-protein] synthase, KASIII
AbA118F_1226		0.0287755	0.977044	0.987372	ATP-dependent helicase HrpA
AbA118F_1227		0.759744	7.06108e-17	1.20456e-15	Alkyl hydroperoxide reductase protein C
AbA118F_1228		-0.622143	0.000694078	0.00292053	hypothetical protein
AbA118F_1229		-2.26688	0.0233978	0.0644091	O-methyltransferase
AbA118F_1230		-0.641945	0.520909	0.681491	hypothetical protein
AbA118F_1231		0.355086	0.00750968	0.0242142	Alkyl hydroperoxide reductase protein F
AbA118F_1232		0.936986	1.17998e-24	2.91878e-23	Outer membrane protein
AbA118F_1233		0.295462	0.00257582	0.00969572	Glutathione S-transferase
AbA118F_1234		-1.3005	3.9968e-05	0.000217283	Extracellular ribonuclease/nuclease fusion protein
AbA118F_1235		0.615497	0.000299451	0.00136807	tRNA (guanine(46)-N(7))-methyltransferase
AbA118F_1236		1.05273	0.292465	0.466946	putative glutathione S-transferase-like protein
AbA118F_1237		0.788081	0.43065	0.605251	Hypothetical protein
AbA118F_1238		0.335546	0.00242034	0.00921679	Outer membrane lipoprotein omp16 precursor
AbA118F_1239		0.971011	2.91424e-15	4.407e-14	Dihydroorotase
AbA118F_1240		0.972549	2.98212e-14	4.06578e-13	Aspartate carbamoyltransferase
AbA118F_1241		0.955834	0.339156	0.513329	Hypothetical protein
AbA118F_1242		-1.31054	0.190012	0.344688	23S rRNA (guanine(2445)-N(2))-methyltransferase
AbA118F_1243		-0.52475	0.000403762	0.00178801	hypothetical protein
AbA118F_1244		-1.24459	0.213281	0.372661	CinA-like protein
AbA118F_1245		-1.2477	0.212142	0.371409	ClpB protein
AbA118F_1246		1.12558	0.260344	0.429115	Peptidase, M23/M37 family
AbA118F_1247		-0.186357	0.852165	0.91694	Protein PhnO
AbA118F_1248		-0.297755	0.76589	0.871027	Protein YhfA
AbA118F_1249		1.73935	0.0819724	0.182906	Cyclic AMP receptor protein
AbA118F_1250		2.10344	0.0354274	0.0911478	Tas protein, an NADP(H)-dependent aldo-keto reductase
AbA118F_1251		0.258615	0.00592398	0.0198402	Zn-dependent protease with chaperone function
AbA118F_1252		-0.577773	0.00562567	0.0189934	Hypothetical protein
AbA118F_1253		0.242104	0.0105132	0.0325645	Adenylosuccinate synthetase
AbA118F_1254		-0.293751	0.00620812	0.0206322	ATP phosphoribosyltransferase regulatory subunit
AbA118F_1255		1.06936	1.07319e-11	1.20274e-10	hypothetical protein
AbA118F_1256		0.404519	0.685831	0.810591	NAD-dependent glyceraldehyde-3-phosphate dehydrogenase
AbA118F_1257		0.763289	3.78723e-15	5.62883e-14	Alanyl-tRNA synthetase
AbA118F_1258		0.765349	2.66369e-14	3.66045e-13	Aspartokinase
AbA118F_1259		-1.27475	0.202398	0.359438	Carbon storage regulator
AbA118F_1260		0.697736	0.485342	0.652208	Ribonuclease HII
AbA118F_1261		0.894314	8.5361e-09	7.17489e-08	putative lipoprotein
AbA118F_1262		0.209941	0.833714	0.905347	Cytochrome b561
AbA118F_1263		1.47877	0.139202	0.275146	Adenosine deaminase
AbA118F_1264		2.02243	0.0431315	0.107689	Xanthine/uracil/thiamine/ascorbate permease family protein
AbA118F_1265		-1.08287	3.12939e-11	3.38659e-10	hypothetical protein
AbA118F_1266		-1.39958	0.16164	0.30655	Cyclohexanone monooxygenase
AbA118F_1267		-0.957681	0.338223	0.51274	Oxidoreductase, short-chain dehydrogenase/reductase family
AbA118F_1268		2.02963	0.0423944	0.106155	putative metal-dependent hydrolase
AbA118F_1269		-1.93443	0.0530604	0.128226	Pirin
AbA118F_1270		0.144432	0.885159	0.933975	Transcriptional regulator, AcrR family
AbA118F_1271		-1.2245	0.220764	0.380351	FF domain protein
AbA118F_1272		-0.857586	0.391121	0.566028	Oxidoreductase, short-chain dehydrogenase/reductase family
AbA118F_1273		-1.81019	0.0702658	0.162654	Cyclohexanone monooxygenase
AbA118F_1274		-1.69514	0.0900496	0.196994	O-Methyltransferase involved in polyketide biosynthesis
AbA118F_1275		-1.11851	0.263348	0.432625	Transcriptional regulator, AraC family
AbA118F_1276		-0.941467	6.42381e-13	8.00204e-12	Cyclohexanone monooxygenase
AbA118F_1277		-0.740683	9.22357e-06	5.555e-05	Short-chain dehydrogenase/reductase SDR precursor
AbA118F_1278		-0.98666	0.00223811	0.00859264	Lipase/esterase
AbA118F_1279		-0.387073	0.000126519	0.000623235	Cholesterol oxidase : Steroid Delta(5)->Delta(4)-isomerase
AbA118F_1280		-0.773271	0.439362	0.613265	Outer membrane low permeability porin, OprD family, putative vanillate porin VanP
AbA118F_1281		1.04671	0.295232	0.468347	Putative hydroxycinnamate transporter
AbA118F_1282		-0.686168	0.492607	0.657886	Vanillate O-demethylase oxygenase subunit
AbA118F_1283		0.185494	0.852842	0.917011	Flavodoxin reductases (ferredoxin-NADPH reductases) family 1
AbA118F_1284		-0.531682	0.00546107	0.0186322	Transcriptional regulator for ferulate or vanillate catabolism
AbA118F_1285		0.0174125	0.986108	0.991788	Transcriptional regulator, MarR family
AbA118F_1286		-0.986652	0.323813	0.497962	Putative hydroxycinnamate transporter
AbA118F_1287		0.796552	0.425712	0.600364	Trans-feruloyl-CoA hydratase
AbA118F_1288		-0.435568	0.0036877	0.0131519	Vanillin dehydrogenase (Hydroxybenzaldehyde dehydrogenase)
AbA118F_1289		-1.49839	0.134033	0.267679	Trans-feruloyl-CoA synthase
AbA118F_1290		0.585784	0.558021	0.712284	Acyl-CoA dehydrogenase
AbA118F_1291		-0.593543	0.552818	0.708253	Outer membrane low permeability porin, OprD family, putative vanillate porin VanP
AbA118F_1292		0.616949	0.537268	NA	hypothetical protein
AbA118F_1293		-0.235582	0.813757	0.894616	Hypothetical protein
AbA118F_1294		0.106249	0.915385	0.950351	Chlorogenate esterase
AbA118F_1295		-2.19512	0.0281548	0.0754062	putative D-glucarate or D-galactorate regulator, GntR family
AbA118F_1296		1.0454	0.295839	0.46866	2,5-dioxovalerate dehydrogenase
AbA118F_1297		1.58073	0.11394	0.236125	5-dehydro-4-deoxyglucarate dehydratase
AbA118F_1298		0.753223	0.451316	0.624344	Glucarate dehydratase
AbA118F_1299		0.677667	0.497983	0.662002	D-glucarate transporter
AbA118F_1300		-0.624606	0.532229	0.689519	D-galactarate dehydratase
AbA118F_1301		-0.780351	0.435184	0.610362	Permease of the drug/metabolite transporter (DMT) superfamily
AbA118F_1302		-0.882034	0.377759	0.552694	Permease of the drug/metabolite transporter (DMT) superfamily
AbA118F_1303		-1.45941	0.144451	0.282779	Transcriptional regulator, AraC family
AbA118F_1304		1.61994	0.105244	0.222775	Aldehyde dehydrogenase
AbA118F_1305		1.07915	4.41218e-16	7.07378e-15	D-serine/D-alanine/glycine transporter
AbA118F_1306		0.928446	1.99369e-08	1.6169e-07	Arginine N-succinyltransferase
AbA118F_1307		0.794568	7.34821e-13	9.12074e-12	Succinylornithine transaminase
AbA118F_1308		-1.33188	0.182901	0.337087	Transcriptional regulator, AsnC family
AbA118F_1309		-0.871325	1.15323e-13	1.49016e-12	4-aminobutyraldehyde dehydrogenase
AbA118F_1310		-0.799198	6.87693e-09	5.89475e-08	Hypothetical protein
AbA118F_1311		-0.510156	0.00343586	0.0123427	Lactate-responsive regulator LldR in Enterobacteria, GntR family
AbA118F_1312		-1.72145	0.0851691	0.188695	hypothetical protein
AbA118F_1313		0.122212	0.902731	0.942874	Putrescine importer
AbA118F_1314		0.534543	0.000380713	0.00169898	Oxidoreductase
AbA118F_1315		1.60176	0.109208	0.229512	Aromatic amino acid transport protein AroP
AbA118F_1316		-0.598873	0.000214226	0.000999818	hypothetical protein
AbA118F_1317		1.31626	0.000172432	0.000823628	Hypothetical protein
AbA118F_1318		0.0873119	0.930424	0.958533	hypothetical protein
AbA118F_1319		-0.265324	0.79076	0.882217	hypothetical protein
AbA118F_1320		1.40541	0.159899	0.304258	hypothetical protein
AbA118F_1321		-0.448932	0.653481	0.785908	hypothetical protein
AbA118F_1322		1.59073	0.11167	0.232434	hypothetical protein
AbA118F_1323		-0.752907	0.451506	0.624344	hypothetical protein
AbA118F_1324		-0.140346	0.888386	0.936361	hypothetical protein
AbA118F_1325		0.0898595	0.928399	0.957714	hypothetical protein
AbA118F_1326		-1.23308	0.217546	0.376869	hypothetical protein
AbA118F_1327	tssI	-0.299204	0.00164908	0.0064748	PUTATIVE VGR-RELATED PROTEIN
AbA118F_1328		-0.22817	0.819514	0.897243	Transcriptional regulator, AcrR family
AbA118F_1329		0.362153	0.717238	NA	Transcriptional regulator, AcrR family
AbA118F_1330		-1.99976	0.0455267	0.113098	hypothetical protein
AbA118F_1331		-0.316505	0.751619	0.860754	hypothetical protein
AbA118F_1332		0.781033	2.41994e-12	2.83117e-11	Methionine ABC transporter substrate-binding protein
AbA118F_1333		1.63688	0.101655	0.216902	membran protein
AbA118F_1334		0.378518	0.0121625	0.0370763	Peptidase M48, Ste24p
AbA118F_1335		1.21669	0.223723	0.384303	2,4-dienoyl-CoA reductase [NADPH]
AbA118F_1336		0.983568	3.61756e-23	8.40779e-22	Argininosuccinate synthase
AbA118F_1337		-0.31577	0.752177	0.861087	Phytochrome-like protein
AbA118F_1338		1.99133	0.0464446	0.115048	Dihydroorotase
AbA118F_1339		0.199453	0.841908	0.910818	Ribonuclease T
AbA118F_1340		1.63729	4.59456e-32	1.5599e-30	Ferrichrome-iron receptor
AbA118F_1341		0.308839	0.757444	0.864159	2,4-dienoyl-CoA reductase [NADPH]
AbA118F_1342		-0.93354	0.350541	0.525501	Oligopeptide transport system permease protein OppB
AbA118F_1343		-0.521076	0.602314	0.748008	Oligopeptide transport system permease protein OppC
AbA118F_1344		-1.5963	0.110422	0.231191	Oligopeptide transport system permease protein OppB
AbA118F_1345		-1.13526	0.256268	0.423808	ABC transporter, periplasmic substrate-binding protein yejA
AbA118F_1346		-0.558875	2.524e-09	2.28214e-08	Membrane-bound lytic murein transglycosylase D : repetitive LysM domain
AbA118F_1347		-1.72696	0.0841749	0.186992	Ribonuclease HI
AbA118F_1348		-2.26171	0.0237152	0.0651275	Hypothetical protein
AbA118F_1349		-0.484158	0.000202533	0.000951659	NADH pyrophosphatase, decaps 5'-NAD modified RNA
AbA118F_1350		-0.359637	0.00840168	0.0268157	Esterase/lipase/thioesterase family protein
AbA118F_1351		1.63602	0.101835	0.217151	21 kDa hemolysin precursor
AbA118F_1352		0.950591	0.341812	0.516221	Endonuclease
AbA118F_1353		-1.07581	0.282011	0.454657	16S rRNA (cytidine(1402)-2'-O)-methyltransferase
AbA118F_1354		-0.692043	0.48891	0.654576	hypothetical protein
AbA118F_1355		0.0964025	0.923201	0.955261	Transcriptional regulator ArgP, LysR family
AbA118F_1356		-0.975999	9.98228e-19	1.889e-17	Arginine exporter protein ArgO
AbA118F_1357		-1.53187	0.125554	0.25546	Cobalt-zinc-cadmium resistance protein CzcD
AbA118F_1358		-0.761226	0.00389176	0.013821	Transcriptional regulator, MerR family
AbA118F_1359		1.0769	3.30348e-15	4.95236e-14	Hypothetical protein
AbA118F_1360		0.919778	0.357689	0.533453	2-polyprenylphenol hydroxylase
AbA118F_1361		-0.635404	0.525165	0.683701	2-polyprenyl-6-methoxyphenol hydroxylase
AbA118F_1362		-0.668803	0.503621	0.666682	Xaa-Pro aminopeptidase
AbA118F_1363		-0.681238	0.495721	0.660008	Putative conserved exported protein precursor
AbA118F_1364		-0.294862	0.014084	0.041901	hypothetical protein
AbA118F_1365		-0.801284	2.2714e-08	1.82927e-07	Z-ring-associated protein ZapA
AbA118F_1366		-1.7355	0.0826528	0.184187	Phage related integrase
AbA118F_1367		0.15553	0.876404	0.928983	hypothetical protein
AbA118F_1368		-0.653173	0.513645	0.674025	hypothetical protein
AbA118F_1369		-0.466564	0.640812	0.775107	hypothetical protein
AbA118F_1370		-0.159097	0.873593	0.927707	Error-prone repair protein UmuD
AbA118F_1371		-0.752107	0.451987	0.624344	Error-prone, lesion bypass DNA polymerase V (UmuC)
AbA118F_1372		1.59985	0.109631	0.229954	hypothetical protein
AbA118F_1373		1.32631	1.85318e-05	0.000104691	hypothetical protein
AbA118F_1374		0.974816	1.70809e-05	9.74481e-05	hypothetical protein
AbA118F_1375		0.751807	7.94012e-09	6.72289e-08	hypothetical protein
AbA118F_1376		-2.93845	0.0110669	0.0340378	Lysozyme (N-acetylmuramidase) family
AbA118F_1377		-0.932257	0.351204	NA	hypothetical protein
AbA118F_1378		-1.7985	0.0720985	0.166043	hypothetical protein
AbA118F_1379		-2.09756	0.0359439	0.0921345	Phage-related protein, tail component
AbA118F_1380		0.180851	0.856484	0.917416	Hypothetical protein
AbA118F_1381		-0.316632	0.751523	0.860754	putative bacteriophage protein
AbA118F_1382		-1.16059	0.24581	0.410829	putative tail length tape measure protein
AbA118F_1383		0.479192	0.631802	0.768674	hypothetical protein
AbA118F_1384		-1.41409	0.157334	0.301022	Phage antirepressor protein
AbA118F_1385		-0.729978	0.465404	0.634581	hypothetical protein
AbA118F_1386		-2.35625	0.0184607	0.052747	Hypothetical protein
AbA118F_1387		-0.456272	0.0027009	0.0100034	hypothetical protein
AbA118F_1388		0.377955	0.705464	0.825066	hypothetical protein
AbA118F_1389		-1.08049	0.279924	0.453191	hypothetical protein
AbA118F_1390		-1.17225	0.241098	0.406289	hypothetical protein
AbA118F_1391		0.962645	0.335726	0.5105	Phage Rha protein
AbA118F_1392		0.52857	0.597103	0.744605	Hypothetical protein
AbA118F_1393		0.017754	0.985835	0.991788	hypothetical protein
AbA118F_1394		0.117438	0.906513	0.945843	Hypothetical protein
AbA118F_1395		-0.20009	0.84141	0.910648	hypothetical protein
AbA118F_1396		0.805193	1.51603e-05	8.72097e-05	hypothetical protein
AbA118F_1397		-1.27076	0.203815	0.36066	hypothetical protein
AbA118F_1398		-1.76398	0.077735	0.175258	hypothetical protein
AbA118F_1399		0.270768	0.78657	0.881394	Hypothetical protein
AbA118F_1400		0.772127	0.440039	0.613715	Phage capsid protein
AbA118F_1401		1.97721	0.0480177	0.118017	Phage protein
AbA118F_1402		1.60039	0.109512	0.229842	hypothetical protein
AbA118F_1403		-1.95782	0.0502511	0.122722	NAD+--asparagine ADP-ribosyltransferase
AbA118F_1404		-1.03272	0.301734	0.47345	62kDa structural protein
AbA118F_1405		-1.22473	0.220675	0.380351	Phage terminase
AbA118F_1406		-0.415256	0.677954	0.805682	hypothetical protein
AbA118F_1407		-0.51232	0.608427	0.752703	hypothetical protein
AbA118F_1408		-0.838606	0.401691	0.576693	hypothetical protein
AbA118F_1409		-0.718206	1.63278e-11	1.80074e-10	hypothetical protein
AbA118F_1410		-1.04258	1.21596e-14	1.71872e-13	hypothetical protein
AbA118F_1411		-1.79178	0.0731675	0.167799	hypothetical protein
AbA118F_1412		-0.357797	0.720495	0.836431	Hypothetical protein
AbA118F_1413		0.730219	0.00856216	0.0272776	hypothetical protein
AbA118F_1414		-1.39827	0.162031	0.306801	hypothetical protein
AbA118F_1415		-0.50495	0.613594	0.756904	Hypothetical protein
AbA118F_1416		-0.137919	0.890305	0.937405	hypothetical protein
AbA118F_1417		-1.94006	0.0523724	0.127007	hypothetical protein
AbA118F_1418		0.134169	0.893269	0.938529	hypothetical protein
AbA118F_1419		0.204753	0.837765	0.908038	Hypothetical protein
AbA118F_1420		1.1113	0.266437	NA	hypothetical protein
AbA118F_1421		-0.456864	0.647769	0.780252	Primosomal protein I
AbA118F_1422		0.231455	0.816961	0.896147	hypothetical protein
AbA118F_1423		0.0573481	0.954268	0.972673	hypothetical protein
AbA118F_1424		-1.66379	0.0961542	0.207854	Hypothetical protein
AbA118F_1425		2.13419	0.0328274	0.0854746	Putative prophage repressor protein
AbA118F_1426		0.624803	1.27156e-07	9.42916e-07	hypothetical protein
AbA118F_1427		-0.521505	0.000395485	0.00175463	DNA-methyltransferase
AbA118F_1428		-0.0929468	0.925946	0.956552	hypothetical protein
AbA118F_1429		-0.731683	0.464362	0.634008	hypothetical protein
AbA118F_1430		-0.36858	0.712441	0.829863	hypothetical protein
AbA118F_1431		0.151099	0.879898	0.930977	Hypothetical protein
AbA118F_1432		1.34402	0.178943	0.331556	hypothetical protein
AbA118F_1433		0.881713	0.377932	0.552694	Hypothetical protein
AbA118F_1434		0.638345	0.523249	0.682706	Hypothetical protein
AbA118F_1435		0.666541	0.505065	0.667889	Hypothetical protein
AbA118F_1436		1.6349	0.102071	0.217521	Hypothetical protein
AbA118F_1437		-1.29459	0.0107694	0.0332393	Hypothetical protein
AbA118F_1438		-1.36396	0.17258	0.322877	5-formyltetrahydrofolate cyclo-ligase
AbA118F_1439		-0.227383	0.820126	0.897628	Outer membrane protein A precursor
AbA118F_1440		-0.888118	0.374478	0.550523	Cell surface protein
AbA118F_1441		0.426304	0.669887	NA	tRNA-Gly
AbA118F_1442		-1.3472	0.177915	0.330181	tRNA-Met
AbA118F_1443		0.0620724	0.950505	NA	tRNA-Ser
AbA118F_1444		1.15143	0.249554	NA	tRNA-Glu
AbA118F_1445		1.47173	0.141093	0.277616	Hemolysin-type calcium-binding region
AbA118F_1446		1.23578	8.94662e-30	2.6941e-28	Iron-regulated protein frpA
AbA118F_1447		2.11897	8.02083e-09	6.77466e-08	hypothetical protein
AbA118F_1448		-0.84954	0.395581	0.570553	Transcriptional regulator, AcrR family
AbA118F_1449		-0.485664	3.272e-05	0.000180429	NADH-FMN oxidoreductase
AbA118F_1450		0.680766	2.31894e-10	2.31427e-09	5-methyltetrahydropteroyltriglutamate-- homocysteine methyltransferase
AbA118F_1451		0.727448	7.94055e-10	7.59617e-09	hypothetical protein
AbA118F_1452		0.822672	0.410695	0.585764	Transcriptional regulator
AbA118F_1453		NA	NA	NA	hypothetical protein
AbA118F_1454		0.560584	0.575081	0.727865	Threonine efflux protein
AbA118F_1455		0.717186	0.47326	0.641447	Fatty acid desaturase
AbA118F_1456		-2.26958	0.0232332	0.0640185	Transcriptional regulator, AraC family
AbA118F_1457		2.14459	0.0319858	0.0835975	N-acetyl-L,L-diaminopimelate deacetylase
AbA118F_1458		-1.1152	0.264767	0.434132	Outer membrane protein E
AbA118F_1459		-1.72117	0.0852206	0.188695	Transcriptional regulator, LysR family, TcuR
AbA118F_1460		1.69559	0.0899641	0.196932	MFS-type transporter TcuC
AbA118F_1461		-0.317238	0.751063	0.860754	putative ABC transport system, periplasmic component
AbA118F_1462		-1.48589	0.137307	0.272177	Transcriptional regulator, LysR family TcuR
AbA118F_1463		-1.12594	0.260191	0.429068	Tricarballylate dehydrogenase, TcuA
AbA118F_1464		0.200276	0.841265	0.910648	Tricarballylate utilization protein, TcuB
AbA118F_1465		-1.05021	0.293623	0.467598	L-carnitine dehydratase/bile acid-inducible protein F
AbA118F_1466		-1.5164	0.129419	0.261176	putative MFS-type transporter
AbA118F_1467		-1.80557	0.070986	0.163883	Glutaryl-CoA dehydrogenase
AbA118F_1468		-0.74979	0.453381	NA	Hypothetical protein
AbA118F_1469		0.416751	0.67686	0.804934	Transcriptional regulator, LysR family
AbA118F_1470		-1.23759	0.215867	0.374899	zinc-binding dehydrogenase
AbA118F_1471		-1.25383	0.209904	0.368896	Adenosine deaminase
AbA118F_1472		1.04821	0.29454	0.467886	Quinolinate synthetase
AbA118F_1473		1.7727	0.0762786	0.172649	Glutamate N-acetyltransferase : N-acetylglutamate synthase
AbA118F_1474		-0.781668	0.00367106	0.0131331	Methylated-DNA--protein-cysteine methyltransferase
AbA118F_1475		-1.07499	0.282379	0.455039	small multidrug resistance family (SMR) protein
AbA118F_1476		-1.55073	0.120967	0.247762	Co/Zn/Cd efflux system component
AbA118F_1477		-1.82856	0.0674652	0.157328	Copper resistance protein B
AbA118F_1478		-0.410312	0.0071498	0.0232137	Multicopper oxidase
AbA118F_1479		-0.428573	0.000383567	0.00170952	hypothetical protein
AbA118F_1480		0.306349	0.0162603	0.0473984	Hydrolase, HAD superfamily
AbA118F_1481		0.536068	0.591911	0.741126	Ribulose-phosphate 3-epimerase
AbA118F_1482		-0.636708	0.00604731	0.0201558	hypothetical protein
AbA118F_1483		-1.78103	0.0749073	0.170436	S-formylglutathione hydrolase
AbA118F_1484		-2.18687	0.0287522	0.0765325	MORN repeat family protein
AbA118F_1485		-0.737627	0.460741	0.6314	16S rRNA (guanine(1516)-N(2))-methyltransferase
AbA118F_1486		0.558565	0.576459	0.72816	tRNA threonylcarbamoyladenosine biosynthesis protein TsaB
AbA118F_1487		-0.742382	2.86126e-07	2.02215e-06	Carbonic anhydrase, gamma class
AbA118F_1488		-0.543352	0.000299302	0.00136807	putative Nudix hydrolase NudL
AbA118F_1489		-2.28849	0.0221089	0.0614964	MutT/Nudix family protein
AbA118F_1490		0.482556	9.97072e-07	6.60202e-06	FilF
AbA118F_1491		-0.322824	0.746828	NA	tRNA-Pro
AbA118F_1492		-0.382788	0.701877	NA	tRNA-His
AbA118F_1493		1.46381	0.143246	0.280896	tRNA-Arg
AbA118F_1494		-1.18936	0.234297	0.397997	tRNA-Pro
AbA118F_1495		1.09419	0.273872	0.445128	FilE
AbA118F_1496		1.25301	0.210202	0.369132	Long-chain fatty acid transport protein
AbA118F_1497		1.08669	0.277173	0.449788	TolA-like membrane protein
AbA118F_1498		-2.25111	0.0243788	0.0666329	Bacteriocin resistance protein
AbA118F_1499		-0.304548	0.00117604	0.00473561	Type IV fimbrial biogenesis protein PilY1
AbA118F_1500		-0.363715	0.716071	0.832757	Para-aminobenzoate synthase, aminase component
AbA118F_1501		0.590249	3.26598e-06	2.06766e-05	Histidinol-phosphate aminotransferase
AbA118F_1502		1.83583	0.0663832	0.155118	Histidinol dehydrogenase
AbA118F_1503		1.7907	0.0733411	0.167976	ATP phosphoribosyltransferase HisGs
AbA118F_1504		1.40932	0.158739	0.302873	UDP-N-acetylglucosamine 1-carboxyvinyltransferase
AbA118F_1505		0.169962	0.86504	0.922585	YrbA protein
AbA118F_1506		-0.627925	2.04337e-07	1.456e-06	Ribosome hibernation promoting factor Hpf
AbA118F_1507		-0.547307	0.584168	0.734558	RNA polymerase sigma-54 factor RpoN
AbA118F_1508		-0.234485	0.814609	NA	5S ribosomal RNA
AbA118F_1509		1.58515	2.02345e-65	1.89384e-63	Translation elongation factor Tu
AbA118F_1510		0.639722	1.84105e-08	1.50013e-07	Hemolysin-type calcium-binding region
AbA118F_1511		1.91808	0.0551006	0.132509	Outer-membrane-phospholipid-binding lipoprotein MlaA
AbA118F_1512		-0.828852	0.407188	0.582202	Serine phosphatase RsbU, regulator of sigma subunit
AbA118F_1513		-1.72188	0.0850912	0.18865	Serine-protein kinase RsbW
AbA118F_1514		-0.892278	0.372244	0.548855	putative subgroup of the nitrilase superfamily
AbA118F_1515		0.518279	0.604264	0.74895	hypothetical protein
AbA118F_1516		-2.10602	0.0352025	0.0906366	Organic hydroperoxide resistance transcriptional regulator
AbA118F_1517		0.390676	0.00636927	0.021107	Organic hydroperoxide resistance protein
AbA118F_1518		0.45359	0.650124	0.782272	General secretion pathway protein E
AbA118F_1519		0.288634	0.772862	0.874195	hypothetical protein
AbA118F_1520		1.78275	0.0746267	0.170121	Potassium efflux system KefA protein
AbA118F_1521		-0.40499	0.00160071	0.0063135	hypothetical protein
AbA118F_1522		0.1048	0.916534	0.950856	DNA polymerase I
AbA118F_1523		0.434097	0.00701863	0.0229514	Cell division integral membrane protein, YggT and half-length relatives
AbA118F_1524		1.95979	0.0500204	0.122245	Pyrroline-5-carboxylate reductase
AbA118F_1525		-0.190515	0.848905	0.915243	tRNA(Ile)-lysidine synthetase
AbA118F_1526		0.615039	1.32237e-07	9.78495e-07	Acetyl-coenzyme A carboxyl transferase alpha chain
AbA118F_1527		-0.365108	0.715031	0.832261	Exopolyphosphatase
AbA118F_1528		2.09585	0.0360952	0.0924015	Thioredoxin
AbA118F_1529		1.5847	0.113034	0.234673	Transcription termination factor Rho
AbA118F_1530		1.68781	6.21067e-32	2.06803e-30	hypothetical protein
AbA118F_1531		-0.99092	0.321724	0.496273	Integration host factor alpha subunit
AbA118F_1532		0.512801	7.5442e-08	5.74188e-07	Phenylalanyl-tRNA synthetase beta chain
AbA118F_1533		0.605801	1.22718e-07	9.13921e-07	Phenylalanyl-tRNA synthetase alpha chain
AbA118F_1534		0.943388	0.345482	0.520349	hypothetical protein
AbA118F_1535		0.377006	0.706169	0.825498	Acetyltransferase, GNAT family
AbA118F_1536		1.28216	0.199788	0.356631	Uncharacterized protein
AbA118F_1537		1.2049	4.19658e-27	1.13537e-25	LSU ribosomal protein L20p
AbA118F_1538		1.20314	9.07851e-32	2.96593e-30	LSU ribosomal protein L35p
AbA118F_1539		0.507606	0.00577683	0.0194225	putative MFS-type transporter
AbA118F_1540		-1.21236	0.225374	0.386755	putative membrane protein
AbA118F_1541		0.812959	0.416241	0.59124	Glutathione S-transferase
AbA118F_1542		1.26795	0.204816	0.361972	Translation initiation factor 3
AbA118F_1543		0.227343	0.0166629	0.0483279	Threonyl-tRNA synthetase
AbA118F_1544		-0.988564	8.40997e-13	1.02548e-11	3-methylmercaptopropionyl-CoA ligase of DmdB1 type
AbA118F_1545		0.11417	0.909103	0.947404	Sodium-dependent phosphate transporter
AbA118F_1546		-1.06372	0.287456	0.461502	Phosphocarrier protein, nitrogen regulation associated
AbA118F_1547		1.27281	0.203086	0.360163	RNase adapter protein RapZ
AbA118F_1548		0.977955	1.40016e-11	1.55409e-10	Pantoate--beta-alanine ligase
AbA118F_1549		0.911189	5.08442e-12	5.7729e-11	3-methyl-2-oxobutanoate hydroxymethyltransferase
AbA118F_1550		1.049	0.294179	0.467886	2-amino-4-hydroxy-6- hydroxymethyldihydropteridine pyrophosphokinase
AbA118F_1551		-0.947806	0.343228	0.518134	Poly(A) polymerase
AbA118F_1552		0.805077	0.00461975	0.0161272	Late competence protein ComEA, DNA receptor
AbA118F_1553		0.0452007	0.963947	0.979504	Nucleoside triphosphate pyrophosphohydrolase MazG
AbA118F_1554		-0.957485	0.338323	0.51274	3-oxoacyl-[acyl-carrier protein] reductase
AbA118F_1555		-1.79455	0.0727252	0.167008	Inactive (p)ppGpp 3'-pyrophosphohydrolase domain
AbA118F_1556		-0.282825	0.0124811	0.0378808	23S rRNA (uracil(1939)-C(5))-methyltransferase
AbA118F_1557		0.245512	0.80606	0.890285	Polysaccharide biosynthesis protein WlaX
AbA118F_1558		0.308221	0.0121086	0.0370098	Cysteine synthase B
AbA118F_1559	barA	-1.38521	0.165987	0.311553	Signal transduction histidine-protein kinase BarA
AbA118F_1560		-0.615189	3.78963e-06	2.38176e-05	Enoyl-CoA hydratase
AbA118F_1561		-0.45687	0.000528791	0.00228045	3-hydroxyisobutyrate dehydrogenase family protein
AbA118F_1562		-2.19474	0.0281826	0.0754222	Hydroxypyruvate isomerase
AbA118F_1563		-0.193283	0.846737	0.913474	Ribosomal silencing factor RsfA
AbA118F_1564		-0.461674	0.0132268	0.0398994	Retinol dehydrogenase 12
AbA118F_1565		-0.648506	0.516658	0.677465	NAD(P) transhydrogenase subunit beta
AbA118F_1566		-0.265408	0.790695	0.882217	NAD(P) transhydrogenase alpha subunit
AbA118F_1567		-0.749537	0.453533	0.625482	NAD(P) transhydrogenase alpha subunit
AbA118F_1568		1.24312	0.213825	0.373412	Drug/metabolite exporter
AbA118F_1569		0.50398	0.614275	0.756904	RidA/YER057c/UK114 superfamily protein
AbA118F_1570		1.16449	0.244225	0.409564	putative MFS-type transporter
AbA118F_1571		-0.734737	0.4625	0.632308	tRNA-dihydrouridine(20/20a) synthase
AbA118F_1572		-0.493975	0.000133927	0.000655994	hypothetical protein
AbA118F_1573		-1.81758	0.0691287	0.160558	Transcriptional regulator, LysR family
AbA118F_1574		-0.432828	0.66514	0.794867	hypothetical protein
AbA118F_1575		-1.15914	0.246401	0.411521	Dinucleotide-utilizing enzymes involved in molybdopterin and thiamine biosynthesis family 1
AbA118F_1576		-1.23901	0.215342	0.374362	RidA/YER057c/UK114 superfamily, group 1
AbA118F_1577		-0.811765	0.416926	0.591728	Aconitate hydratase
AbA118F_1578		-0.9652	0.334445	0.509539	Putative deoxyribonuclease YjjV
AbA118F_1579		0.224127	0.822658	0.898696	putative lipoprotein
AbA118F_1580		0.710721	0.000899155	0.00372016	hypothetical protein
AbA118F_1581		0.558369	1.05461e-06	6.94317e-06	Peptide chain release factor 3
AbA118F_1582		-0.267691	0.788937	0.881888	hypothetical protein
AbA118F_1583		0.487048	4.86992e-06	3.00615e-05	Transcriptional regulator, AcrR family
AbA118F_1584		0.47658	0.633661	0.768874	Transcriptional regulator, AcrR family
AbA118F_1585		0.139122	0.889354	0.936689	GGDEF domain protein
AbA118F_1586		0.791312	2.31125e-16	3.79331e-15	Ketol-acid reductoisomerase (NADP(+))
AbA118F_1587		0.406469	0.00260936	0.00981133	Acetolactate synthase small subunit
AbA118F_1588		0.27282	0.00368578	0.0131519	Acetolactate synthase large subunit
AbA118F_1589		-1.17434	0.24026	0.405683	Hypothetical protein
AbA118F_1590		0.650783	4.03058e-12	4.62183e-11	Leucyl-tRNA synthetase
AbA118F_1591		-0.45939	0.645954	0.778878	LPS-assembly lipoprotein LptE
AbA118F_1592		0.645943	0.518316	0.678869	DNA polymerase III delta subunit
AbA118F_1593		0.334206	0.738224	0.851306	Macrolide-specific efflux protein MacA
AbA118F_1594		2.07411	0.0380693	0.0969369	Macrolide export ATP-binding/permease protein MacB
AbA118F_1595		2.33911	0.01933	0.0547787	Efflux transport system, outer membrane factor (OMF) lipoprotein
AbA118F_1596		1.45764	3.56228e-37	1.40184e-35	Enoyl-[acyl-carrier-protein] reductase [NADH]
AbA118F_1597		-1.3511	0.176665	0.329096	hypothetical protein
AbA118F_1598		-1.04864	0.294344	0.467886	3'-to-5' oligoribonuclease (orn)
AbA118F_1599		-0.518708	0.00250725	0.00950999	Ribosome small subunit biogenesis RbfA-release protein RsgA
AbA118F_1600		-1.43473	0.151363	0.29218	Rhodanese-related sulfurtransferase YibN
AbA118F_1601		-0.765115	0.444203	0.618213	Glutaredoxin 3 (Grx3)
AbA118F_1602		1.29594	0.194996	0.350519	Protein-export protein SecB (maintains pre-export unfolded state)
AbA118F_1603		1.40539	0.159905	0.304258	4'-phosphopantetheinyl transferase
AbA118F_1604		-0.363136	0.716504	0.832914	GTP-binding protein EngA
AbA118F_1605		-0.425673	0.670346	0.798833	Outer membrane beta-barrel assembly protein BamB
AbA118F_1606		0.43984	0.000287776	0.00131996	Hypothetical protein
AbA118F_1607		0.486116	4.71812e-06	2.92287e-05	Histidyl-tRNA synthetase
AbA118F_1608		-0.0704987	0.943797	0.966635	(E)-4-hydroxy-3-methylbut-2-enyl-diphosphate synthase (flavodoxin)
AbA118F_1609		0.60527	0.545	0.700956	Putative membrane protein
AbA118F_1610		-0.505493	0.613213	0.756904	Type IV pilus biogenesis protein PilF
AbA118F_1611		-0.270003	0.00549545	0.0186882	23S rRNA (adenine(2503)-C(2))-methyltransferase : tRNA (adenine(37)-C(2))-methyltransferase
AbA118F_1612		0.83945	3.48328e-18	6.34873e-17	Nucleoside diphosphate kinase
AbA118F_1613		-0.158516	0.87405	0.927908	Protein IscX, believed to be involved in assembly of Fe-S clusters
AbA118F_1614		-0.847105	4.04566e-12	4.6238e-11	Membrane-associated phospholipid phosphatase
AbA118F_1615		-0.546336	0.00820909	0.0262494	Glycosyl transferase, group 1 family protein
AbA118F_1616		2.05147	0.0402209	0.10152	Tail-specific protease prc
AbA118F_1617		2.34431	0.0190623	0.0542668	beta-N-acetylglucosaminidase
AbA118F_1618		-1.26294	0.206611	0.364153	Tetracenomycin polyketide synthesis O-methyltransferase TcmP
AbA118F_1619		-0.525848	3.82804e-06	2.40154e-05	Putative hydrolase
AbA118F_1620		-0.684422	0.493709	0.658595	Gamma-glutamyl phosphate reductase
AbA118F_1621		1.55455	6.52237e-56	4.60958e-54	Glyceraldehyde-3-phosphate dehydrogenase, putative
AbA118F_1622		1.43851	8.61743e-36	3.14128e-34	Gluconokinase
AbA118F_1623		1.54615	3.95178e-45	2.0125e-43	Gluconate transporter family protein
AbA118F_1624		1.08866	3.85356e-15	5.70294e-14	4-hydroxy-2-oxoglutarate aldolase : 2-dehydro-3-deoxyphosphogluconate aldolase
AbA118F_1625		0.600237	5.65152e-07	3.86783e-06	Phosphogluconate dehydratase
AbA118F_1626		-1.03576	2.48227e-29	7.34709e-28	Acetate kinase
AbA118F_1627		-0.995843	6.06187e-23	1.39948e-21	BioD-like N-terminal domain
AbA118F_1628		0.534835	2.60378e-07	1.84394e-06	Fumarate hydratase class I, aerobic
AbA118F_1629		1.17419	0.24032	0.405683	hypothetical protein
AbA118F_1630		-0.491562	0.00408567	0.0144374	hypothetical protein
AbA118F_1631		-1.87362	0.0609831	0.144252	ATP-dependent Clp protease ATP-binding subunit ClpX
AbA118F_1632		-0.0229458	0.981694	0.989984	ATP-dependent Clp protease proteolytic subunit
AbA118F_1633		0.852492	2.58437e-20	5.35909e-19	Cell division trigger factor
AbA118F_1634		-1.03883	6.63196e-14	8.69942e-13	Ferrichrome-iron receptor
AbA118F_1635		0.574059	0.00230513	0.00883038	PKHD-type hydroxylase YbiX
AbA118F_1636		-0.456483	6.46806e-07	4.40057e-06	2-isopropylmalate synthase
AbA118F_1637		0.0584132	0.95342	0.972673	Homoserine O-acetyltransferase
AbA118F_1638		-0.461089	0.644734	0.778492	Methionine biosynthesis protein MetW
AbA118F_1639		-0.407602	0.683566	0.809481	hypothetical protein
AbA118F_1640		2.17095	0.0299346	0.079193	Nucleoside 5-triphosphatase RdgB (dHAPTP, dITP, XTP-specific)
AbA118F_1641		-1.4443	0.148654	0.288106	putative membrane protein
AbA118F_1642		-2.08399	0.0371615	0.0946947	Twin-arginine translocation protein TatA
AbA118F_1643		-1.56143	0.000107745	0.00053919	Twin-arginine translocation protein TatB
AbA118F_1644		-1.82761	9.74916e-06	5.82092e-05	Twin-arginine translocation protein TatC
AbA118F_1645		-2.39074	4.35855e-29	1.25781e-27	Alkaline phosphatase
AbA118F_1646		-1.2508	0.211006	0.370026	putative phosphatase
AbA118F_1647		-0.275492	0.782938	0.878723	putative NRDE family protein
AbA118F_1648		0.491265	0.000445372	0.00194492	Prolipoprotein diacylglyceryl transferase
AbA118F_1649		0.213644	0.830825	0.903527	hypothetical protein
AbA118F_1650		-0.154493	0.877221	0.929091	hypothetical protein
AbA118F_1651		0.163743	0.869933	0.925523	Thymidylate synthase
AbA118F_1652		-0.0923997	0.926381	0.956552	Dihydrofolate reductase
AbA118F_1653		-1.66702	0.095511	0.206592	putative membrane protein
AbA118F_1654		-0.592876	0.553264	0.708563	Peptide-methionine (S)-S-oxide reductase MsrA
AbA118F_1655		1.03942	0.298611	0.471182	Biopolymer transport protein ExbD/TolR
AbA118F_1656		0.428438	0.000168469	0.000806928	MotA/TolQ/ExbB proton channel family protein
AbA118F_1657		1.02335	0.306141	0.477983	putative TonB-dependent receptor
AbA118F_1658		1.43032	0.152626	0.293798	Formyltetrahydrofolate deformylase
AbA118F_1659		0.66911	0.503425	0.666682	Transcriptional regulator, AcrR family
AbA118F_1660		0.431974	5.96398e-05	0.000311043	Aldehyde dehydrogenase
AbA118F_1661		1.21217	2.39608e-37	9.53748e-36	LSU ribosomal protein L28p : LSU ribosomal protein L28p, zinc-independent
AbA118F_1662		1.11176	1.22047e-10	1.25044e-09	LSU ribosomal protein L33p : LSU ribosomal protein L33p, zinc-independent
AbA118F_1663		0.796681	6.22337e-10	6.00321e-09	Inner membrane protein YbaL, KefB/KefC family
AbA118F_1664		-0.356402	0.00027063	0.00124793	hypothetical protein
AbA118F_1665		-0.346548	0.000561278	0.00241454	hypothetical protein
AbA118F_1666		-0.930715	0.352001	0.526557	hypothetical protein
AbA118F_1667		-1.3939	0.163347	0.307546	RNA-binding protein
AbA118F_1668		-1.65238	0.098458	0.211776	ATP-dependent DNA helicase UvrD/PcrA-like protein
AbA118F_1669		0.234907	0.814281	0.894908	HDED PROTEIN
AbA118F_1670		1.39622	0.162647	0.307388	hypothetical protein
AbA118F_1671		0.40884	0.682657	0.809344	DNA topoisomerase I
AbA118F_1672		0.289536	0.772171	0.874195	hypothetical protein
AbA118F_1673		0.0872624	0.930463	0.958533	Transcriptional regulator, HxlR family
AbA118F_1674		0.85164	3.64307e-07	2.54868e-06	Bifunctional protein: zinc-containing alcohol dehydrogenase
AbA118F_1675		-0.116123	0.907555	0.946361	hypothetical protein
AbA118F_1676		1.48608	0.137257	0.272177	Bis-ABC ATPase Uup
AbA118F_1677		0.0428465	0.965824	0.980769	Threonine efflux protein
AbA118F_1678		0.809232	0.418382	0.59355	Lipid A biosynthesis lauroyl acyltransferase
AbA118F_1679		1.18821	0.234752	0.398307	Glycosyltransferase
AbA118F_1680		1.38594	1.12024e-48	6.25711e-47	Proton/glutamate symporter : Proton/aspartate symporter
AbA118F_1681		0.488898	0.624914	0.764012	hypothetical protein
AbA118F_1682		0.758802	3.87263e-14	5.19803e-13	Aspartate-semialdehyde dehydrogenase
AbA118F_1683		1.4945	0.135045	0.269081	Tfp pilus assembly protein FimV
AbA118F_1684		1.86773	0.0617991	0.145983	hypothetical protein
AbA118F_1685		1.01644	0.309422	0.482235	L-asparaginase I, cytoplasmic
AbA118F_1686		-0.560304	0.575272	0.727865	tRNA pseudouridine(38-40) synthase
AbA118F_1687		1.56337	0.117965	0.24299	Transcriptional regulator, AraC family
AbA118F_1688		1.71503	0.0863403	0.190808	Translation initiation factor 1
AbA118F_1689		-2.08478	0.0370896	0.0945812	hypothetical protein
AbA118F_1690		0.185011	0.85322	0.917011	Hypothetical protein
AbA118F_1691		1.04369	0.296628	0.469561	3-isopropylmalate dehydrogenase
AbA118F_1692		-1.88662	0.0592117	0.140638	hypothetical protein
AbA118F_1693		-0.376497	0.706548	0.825498	3-isopropylmalate dehydratase small subunit
AbA118F_1694		-0.770472	0.44102	0.614836	3-isopropylmalate dehydratase large subunit
AbA118F_1695		-0.12522	0.900349	0.941661	hypothetical protein
AbA118F_1696		-0.59245	0.553549	0.708666	Transcriptional regulator, LysR family
AbA118F_1697		0.567906	0.570099	0.723169	Phosphoserine phosphatase
AbA118F_1698		-0.578744	3.00921e-07	2.11807e-06	Adenosine (5')-pentaphospho-(5'')-adenosine pyrophosphohydrolase
AbA118F_1699		0.643667	0.519791	0.680543	Phosphocarrier protein kinase/phosphorylase, nitrogen regulation associated
AbA118F_1700		2.1584	0.0308967	0.0814273	Catalase-peroxidase KatG
AbA118F_1701		-2.23668	0.025307	0.0688438	Outer membrane protein romA
AbA118F_1702		0.423684	0.00590158	0.0197843	LysR family transcriptional regulator
AbA118F_1703		0.539081	0.000468652	0.00203887	Putative transmembrane protein
AbA118F_1704		-1.14809	0.250933	0.417177	Glutathione S-transferase
AbA118F_1705		-0.82506	0.00264538	0.00987172	Transcriptional regulator
AbA118F_1706		-1.64298	0.100387	0.21499	hypothetical protein
AbA118F_1707		-0.999838	0.317389	0.491995	Ribosomal large subunit pseudouridine synthase C
AbA118F_1708		1.72663	0.0842338	0.186992	Hypothetical protein
AbA118F_1709		0.425086	4.93466e-06	3.0407e-05	Ribonuclease E
AbA118F_1710		2.30045	0.0214227	0.0597798	Citronellyl-CoA synthetase
AbA118F_1711		1.15823	0.246772	0.411596	Transcriptional regulator, LysR family
AbA118F_1712		1.27022	0.204007	0.360815	Dehydrogenases with different specificities (related to short-chain alcohol dehydrogenases)
AbA118F_1713		-0.916553	0.359377	0.534818	Radical SAM family enzyme, coproporphyrinogen III oxidase-like protein
AbA118F_1714		-0.668909	0.503554	0.666682	Integral membrane protein
AbA118F_1715		1.32148	0.18634	0.341202	Multidrug efflux transporter MdtK/NorM (MATE family)
AbA118F_1716		1.66963	0.0949935	0.20573	Acyl-CoA dehydrogenase
AbA118F_1717		-0.236974	0.812677	0.894109	Acyl-CoA dehydrogenase
AbA118F_1718		-0.667404	3.45413e-08	2.73722e-07	putative ABC1 family protein
AbA118F_1719		0.99343	0.320501	0.495488	LSU ribosomal protein L31p : LSU ribosomal protein L31p, zinc-independent
AbA118F_1720		0.625362	4.03653e-05	0.000219099	Type III effector HopPmaJ
AbA118F_1721		0.250498	0.802202	0.888804	Fluoride ion transporter CrcB
AbA118F_1722		0.659797	0.509384	0.671232	Gfa-like protein
AbA118F_1723		0.545097	0.585686	0.735933	NAD(FAD)-utilizing dehydrogenases
AbA118F_1724		0.0800156	0.936225	0.961146	putative methyltransferase
AbA118F_1725		-1.55009	0.12112	0.247895	DNA gyrase inhibitor YacG
AbA118F_1726		-0.114867	0.90855	0.947113	putative metal-binding enzyme, Ycb-like protein
AbA118F_1727		-0.278233	0.780834	0.878386	Ferrochelatase, protoheme ferro-lyase
AbA118F_1728		-1.77118	0.0765299	0.173105	hypothetical protein
AbA118F_1729		NA	NA	NA	hypothetical protein
AbA118F_1730		0.429198	0.667779	0.796871	Glutamate racemase
AbA118F_1731		-0.285322	0.775398	0.874293	hypothetical protein
AbA118F_1732		1.03211	0.30202	0.473684	Electron transfer flavoprotein-ubiquinone oxidoreductase
AbA118F_1733		-2.13102	0.0330879	0.0858945	hypothetical protein
AbA118F_1734		-0.488814	0.00318366	0.0115204	tRNA 5-methylaminomethyl-2-thiouridine synthesis sulfur carrier protein TusA
AbA118F_1735		-0.557197	0.577393	0.728419	Magnesium and cobalt efflux protein CorC
AbA118F_1736		1.08539	0.277749	0.450449	Apolipoprotein N-acyltransferase
AbA118F_1737		-1.71028	0.0872136	0.192136	Protein secretion chaperonin CsaA
AbA118F_1738		0.0545477	0.956499	0.974222	Hypothetical protein
AbA118F_1739		1.39561	0.162832	0.307388	General secretion pathway protein G
AbA118F_1740		1.00922	0.312869	0.486295	General secretion pathway protein F
AbA118F_1741		-1.67415	0.0941016	0.20431	Helicase PriA essential for oriC/DnaA-independent DNA replication
AbA118F_1742		-0.0336563	0.973151	0.985675	Inner membrane protein, KefB/KefC family
AbA118F_1743		-0.49601	0.619888	0.760691	33 kDa chaperonin HslO
AbA118F_1744		1.90392	0.05692	0.135956	Efflux protein, LysE family
AbA118F_1745		-1.55151	0.120779	0.247762	DnaJ-class molecular chaperone CbpA
AbA118F_1746		1.03276	0.301718	0.47345	hypothetical protein
AbA118F_1747		-0.309616	0.756853	0.86387	Magnesium and cobalt transport protein CorA
AbA118F_1748		0.512068	7.30624e-08	5.58532e-07	Polyribonucleotide nucleotidyltransferase
AbA118F_1749		0.548743	1.11354e-09	1.04788e-08	SSU ribosomal protein S15p (S13e)
AbA118F_1750		1.10709	0.268254	0.43902	hypothetical protein
AbA118F_1751		-1.98207	0.0474715	0.117006	hypothetical protein
AbA118F_1752		1.02009	0.307685	0.480177	Exodeoxyribonuclease V alpha chain
AbA118F_1753		-0.459471	0.645896	0.778878	Exodeoxyribonuclease V beta chain
AbA118F_1754		-0.331264	0.00987481	0.0310877	Exodeoxyribonuclease V gamma chain
AbA118F_1755		0.367525	0.00196108	0.00758795	hypothetical protein
AbA118F_1756		-1.33294	0.182551	0.336801	UDP-galactose-lipid carrier transferase
AbA118F_1757		0.289893	0.771898	0.874195	hypothetical protein
AbA118F_1758		0.0250908	0.979983	0.988834	2-methoxy-6-polyprenyl-1,4-benzoquinol methylase
AbA118F_1759		-0.1402	0.888502	0.936361	Ubiquinone biosynthesis protein UbiJ
AbA118F_1760		1.08334	0.278657	0.451562	Ubiquinone biosynthesis regulatory protein kinase UbiB
AbA118F_1761		1.9348	0.0530149	0.128206	Oxidoreductase
AbA118F_1762		0.517205	0.605013	0.74961	Phosphoribosyl-AMP cyclohydrolase
AbA118F_1763		-0.391501	0.695427	0.817738	Putative DNA helicase
AbA118F_1764		-0.427902	0.000633729	0.00268289	ATP-binding protein
AbA118F_1765		0.45602	4.43034e-06	2.75445e-05	Na(+) H(+) antiporter subunit A
AbA118F_1766		1.09297	4.4083e-06	2.74567e-05	Na(+) H(+) antiporter subunit C
AbA118F_1767		0.87248	1.86428e-12	2.21096e-11	Na(+) H(+) antiporter subunit D
AbA118F_1768		0.963501	1.90716e-05	0.000107455	Na(+) H(+) antiporter subunit E
AbA118F_1769		1.0492	0.00708561	0.0230895	Na(+) H(+) antiporter subunit F
AbA118F_1770		0.761428	0.00339943	0.0122381	Na(+) H(+) antiporter subunit G
AbA118F_1771		0.588138	4.49272e-07	3.11789e-06	Ribosome-binding factor A
AbA118F_1772		0.724685	4.48693e-15	6.55623e-14	Translation initiation factor 2
AbA118F_1773		0.691716	4.05115e-13	5.08302e-12	Transcription termination protein NusA
AbA118F_1774		0.533849	2.19924e-05	0.000123435	Bacterial ribosome SSU maturation protein RimP
AbA118F_1775		1.32759	0.184312	0.338966	Protein translocase membrane subunit SecG
AbA118F_1776		0.5492	9.83791e-07	6.5391e-06	Triosephosphate isomerase
AbA118F_1777		-0.229453	0.818517	0.897001	Type IV fimbrial assembly, ATPase PilB
AbA118F_1778		0.929142	0.352816	0.527548	Type IV fimbrial assembly protein PilC
AbA118F_1779		0.481981	0.629819	0.76717	Leader peptidase (Prepilin peptidase)
AbA118F_1780		-1.96444	0.0494785	0.121091	Dephospho-CoA kinase
AbA118F_1781		0.529133	0.596713	0.744387	Permease of the drug/metabolite transporter (DMT) superfamily
AbA118F_1782		-2.33924	0.019323	0.0547787	23S rRNA (guanosine(2251)-2'-O)-methyltransferase
AbA118F_1783		1.18297	0.236822	0.40123	hypothetical protein
AbA118F_1784		0.694869	0.487137	0.653859	TPR repeat
AbA118F_1785		0.330289	0.00402429	0.0142496	DNA repair protein RecN
AbA118F_1786		-0.880124	0.378792	0.553484	UPF0301 protein YqgE
AbA118F_1787		-0.472281	0.636726	0.771513	Putative pre-16S rRNA nuclease Yqg
AbA118F_1788		2.06224	0.0391851	0.0991943	Tetrapartite efflux system, membrane fusion component FusE-like
AbA118F_1789		1.33495	0.181892	0.336094	Tetrapartite efflux system component, FusD-like
AbA118F_1790		0.674737	0.499843	0.66371	Tetrapartite efflux system, inner membrane component FusBC-like
AbA118F_1791		-0.629765	0.528849	0.687281	Transcriptional regulator, IclR family
AbA118F_1792		-0.774995	0.438343	0.612336	Alkylated DNA repair protein
AbA118F_1793		0.888374	0.37434	0.550523	ADA regulatory protein
AbA118F_1794		-0.974598	0.32976	0.504398	CDP-diacylglycerol--glycerol-3-phosphate 3-phosphatidyltransferase
AbA118F_1795		-1.16335	0.244689	0.409946	TesB-like acyl-CoA thioesterase 1
AbA118F_1796		-1.77625	0.075692	0.171883	Excinuclease ABC subunit C
AbA118F_1797		-0.698454	0.0120993	0.0370098	hypothetical protein
AbA118F_1798		0.42911	6.43202e-05	0.000332946	Fe(2+)/alpha-ketoglutarate-dependent dioxygenase LpxO
AbA118F_1799		-0.448756	1.77538e-06	1.14491e-05	Enoyl-CoA hydratase
AbA118F_1800		-0.334719	0.000424091	0.00186848	3-ketoacyl-CoA thiolase
AbA118F_1801		0.106745	0.914991	0.950351	hypothetical protein
AbA118F_1802		-1.34678	0.178052	0.330259	hypothetical protein
AbA118F_1803		-2.12601	0.0335023	0.0868401	Transcriptional regulator, MerR family
AbA118F_1804		-1.16828	0.242694	0.408052	hypothetical protein
AbA118F_1805		-0.510663	1.04273e-05	6.17261e-05	2-hydroxychromene-2-carboxylate isomerase/DsbA-like thioredoxin domain
AbA118F_1806		0.574809	5.48893e-08	4.31024e-07	hypothetical protein
AbA118F_1807		0.817787	0.413479	0.588523	hypothetical protein
AbA118F_1808		0.979131	1.05623e-15	1.64023e-14	Chaperone protein HtpG
AbA118F_1809		-1.84356	0.0652468	0.152875	hypothetical protein
AbA118F_1810		1.23575	0.216552	0.375712	Outer membrane protein W precursor
AbA118F_1811		0.612116	4.07581e-05	0.000220885	Histidine permease YuiF
AbA118F_1812		-0.957798	0.338164	0.51274	Putative oxidoreductase
AbA118F_1813		-1.83979	0.0657991	0.154065	hypothetical protein
AbA118F_1814		-0.38488	0.700327	0.820166	hypothetical protein
AbA118F_1815		-1.98813	0.0467976	0.115592	Glycine-rich cell wall structural protein precursor
AbA118F_1816	rpoC	0.850924	6.65053e-21	1.40432e-19	DNA-directed RNA polymerase beta' subunit
AbA118F_1817	rpoB	0.729784	3.09044e-16	5.02451e-15	DNA-directed RNA polymerase beta subunit
AbA118F_1818		1.92799	1.95955e-97	5.65495e-95	LSU ribosomal protein L7p/L12p (P1/P2)
AbA118F_1819		1.9722	3.2001e-107	1.38525e-104	LSU ribosomal protein L10p (P0)
AbA118F_1820		1.65639	7.15297e-74	9.52721e-72	LSU ribosomal protein L1p (L10Ae)
AbA118F_1821		1.64466	1.86098e-71	2.30163e-69	LSU ribosomal protein L11p (L12e)
AbA118F_1822		0.907578	4.96628e-21	1.05511e-19	Transcription antitermination protein NusG
AbA118F_1823		0.593631	5.97247e-08	4.64779e-07	Protein translocase subunit SecE
AbA118F_1824		-0.783788	0.00492271	0.0169457	tRNA-Lys
AbA118F_1825		-0.498994	0.617784	NA	tRNA-Lys
AbA118F_1826		0.30718	0.758706	0.864227	tRNA-Met
AbA118F_1827		-1.00662	0.314117	0.487611	tRNA-Met
AbA118F_1828		-0.410239	0.681631	0.80894	tRNA-Leu
AbA118F_1829		0.196705	0.844059	0.912859	tRNA-Trp
AbA118F_1830		-0.956388	0.338876	0.51313	Acetyltransferase, GNAT family
AbA118F_1831		2.1165	0.0343024	0.0887812	Cysteine synthase
AbA118F_1832		-1.67913	0.093127	0.202575	Lytic transglycosylase
AbA118F_1833		0.209372	0.834158	0.905545	Tryptophan repressor binding protein
AbA118F_1834		1.41194	0.157969	0.301889	Hypothetical protein
AbA118F_1835		1.59851	0.10993	0.230302	Transcriptional regulator, MerR family
AbA118F_1836		-1.56504	0.117573	0.2428	Glycerophosphoryl diester phosphodiesterase
AbA118F_1837		-0.418277	0.000154919	0.000746641	UPF0313 [4Fe-4S] protein YgiQ
AbA118F_1838		-0.47499	5.36532e-06	3.28851e-05	hypothetical protein
AbA118F_1839		0.277676	0.781261	0.878386	RidA/YER057c/UK114 superfamily, group 2, YoaB-like protein
AbA118F_1840		-1.236	0.216459	0.375712	hypothetical protein
AbA118F_1841		0.0771219	0.938527	0.962713	DNA polymerase IV
AbA118F_1842		-1.05386	0.291945	0.466547	Lyzozyme M1 (1,4-beta-N-acetylmuramidase)
AbA118F_1843		-0.180031	0.857128	0.917821	putative MFS-type transporter
AbA118F_1844		-0.63579	0.524913	0.683631	Lysine decarboxylase family
AbA118F_1845		0.475957	0.634105	0.768874	hypothetical protein
AbA118F_1846		1.31367	0.188957	0.343856	UPF0053 inner membrane protein YoaE
AbA118F_1847		1.68956	0.0911115	0.198948	UPF0225 protein YchJ
AbA118F_1848		0.72784	0.466712	0.635808	UPF0126 inner membrane protein YicG
AbA118F_1849		-0.854359	0.392906	0.567877	Niacin transporter NiaP
AbA118F_1850		-0.340176	0.733724	0.847527	Topoisomerase IV subunit A
AbA118F_1851		-0.324408	0.000499419	0.00215647	Long-chain-fatty-acid--CoA ligase
AbA118F_1852		-0.512079	0.608596	0.752703	hypothetical protein
AbA118F_1853		-0.178933	0.857991	0.918461	hypothetical protein
AbA118F_1854		0.435583	1.73092e-05	9.85886e-05	Inorganic pyrophosphatase
AbA118F_1855		0.410301	1.73842e-05	9.8853e-05	Outer membrane low permeability porin, OprD family
AbA118F_1856		0.546933	0.584425	0.734615	hypothetical protein
AbA118F_1857		0.606788	0.543991	0.700053	Dihydrodipicolinate synthase family
AbA118F_1858		1.09908	0.271735	0.443458	Ribulose-5-phosphate 4-epimerase
AbA118F_1859		0.0113524	0.990942	0.994029	Transcriptional regulator, GntR family domain
AbA118F_1860		1.44212	0.14927	0.289106	MG(2+) CHELATASE FAMILY PROTEIN
AbA118F_1861		-0.89032	0.373294	0.549834	hypothetical protein
AbA118F_1862		0.650293	2.87194e-10	2.83349e-09	Nitrogen regulatory protein P-II, GlnK
AbA118F_1863		-1.03763	0.299441	0.471655	Ammonium transporter
AbA118F_1864		-1.35251	0.176213	0.328597	Ribonucleotide reductase transcriptional regulator NrdR
AbA118F_1865		-1.85957	0.0629469	0.148188	Diaminohydroxyphosphoribosylaminopyrimidine deaminase
AbA118F_1866		-0.747923	0.454507	0.625828	DNA modification methylase (Adenine-specific methyltransferase)
AbA118F_1867		0.7835	0.433333	0.608283	Riboflavin synthase eubacterial/eukaryotic
AbA118F_1868		-0.670175	0.502747	0.666682	Hypothetical protein
AbA118F_1869		-0.62968	0.528904	0.687281	hypothetical protein
AbA118F_1870		0.409518	0.68216	0.80929	DNA polymerase III chi subunit
AbA118F_1871		0.387248	8.44929e-05	0.000431562	Cytosol aminopeptidase PepA
AbA118F_1872		-1.54322	0.122776	0.250754	Lipopolysaccharide export system permease protein LptF
AbA118F_1873		-0.872163	0.38312	0.558394	Lipopolysaccharide export system permease protein LptG
AbA118F_1874		0.420427	4.36792e-05	0.000234513	2,3-bisphosphoglycerate-independent phosphoglycerate mutase
AbA118F_1875		-0.186142	0.852333	0.91694	Carboxyl-terminal protease
AbA118F_1876		-0.93862	0.347926	0.522946	Helix-turn-helix, Fis-type
AbA118F_1877		-0.750735	0.452812	0.624985	Sensor protein
AbA118F_1878		-0.941743	0.346324	0.520765	BarA-associated response regulator UvrY
AbA118F_1879		-0.360646	0.000148099	0.000718303	pbpG
AbA118F_1880		0.682199	6.80324e-12	7.67414e-11	Threonine synthase
AbA118F_1881		0.256265	0.0103196	0.0321374	Homoserine dehydrogenase
AbA118F_1882		-0.805146	0.420736	0.595437	Thiol:disulfide interchange protein DsbC
AbA118F_1883		0.60642	0.00508479	0.0174862	Site-specific tyrosine recombinase XerD
AbA118F_1884		-2.01351	0.0440606	0.109771	Ferrous iron transport protein
AbA118F_1885		1.30955	0.190347	0.345067	Ferrous iron transport protein B
AbA118F_1886		-1.56442	0.117719	0.2428	hypothetical protein
AbA118F_1887		0.0934769	0.925525	0.956552	UDP-N-acetylmuramoylalanine--D-glutamate ligase
AbA118F_1888		-0.0130692	0.989573	0.993878	Cell division protein FtsW
AbA118F_1889		0.15953	0.873252	0.927629	Glutamyl-Q tRNA(Asp) synthetase
AbA118F_1890		0.315469	0.000928827	0.00382465	RNA polymerase-binding transcription factor DksA
AbA118F_1891		-1.99228	0.0463405	0.114935	3',5'-cyclic-nucleotide phosphodiesterase
AbA118F_1892		-0.458134	0.646856	0.779695	ADP-ribose pyrophosphatase
AbA118F_1893		-0.57574	0.00117599	0.00473561	Phosphomethylpyrimidine synthase ThiC
AbA118F_1894		-2.21367	0.0268516	0.0723621	hypothetical protein
AbA118F_1895		-1.45941	1.05521e-16	1.76532e-15	Transcriptional regulator, AcrR family
AbA118F_1896		-1.32999	1.65255e-07	1.19225e-06	Permease of the drug/metabolite transporter (DMT) superfamily
AbA118F_1897		-1.7663	0.0773461	0.174723	Outer membrane channel TolC (OpmH)
AbA118F_1898		-0.565004	0.000267706	0.00123609	Phosphate transport system regulatory protein PhoU
AbA118F_1899		0.948963	1.84663e-05	0.000104492	Fe(2+)-trafficking protein YggX-like
AbA118F_1900		0.666322	6.7031e-10	6.44801e-09	Argininosuccinate lyase
AbA118F_1901		-0.253198	0.800115	0.888362	Alginate biosynthesis protein AlgZ/FimS
AbA118F_1902		-1.47387	0.140517	0.276956	Positive alginate biosynthesis regulatory protein
AbA118F_1903		-0.354598	0.722891	0.838088	Porphobilinogen deaminase
AbA118F_1904		-0.793685	0.427379	0.602121	Uroporphyrinogen-III synthase
AbA118F_1905		2.32907	0.0198552	0.0559924	hypothetical protein
AbA118F_1906		2.28232	0.0224707	0.0621923	hypothetical protein
AbA118F_1907		-1.33358	0.182341	0.336592	putative 4-hydroxybenzoyl-CoA thioesterase
AbA118F_1908		0.561503	8.2712e-09	6.96914e-08	Putative DNA-binding protein
AbA118F_1909		1.35388	0.175774	0.32832	putative general secretion pathway protein
AbA118F_1910		0.419137	0.0069748	0.0228512	General secretion pathway protein C
AbA118F_1911		1.49159	0.135806	0.269974	General secretion pathway protein D
AbA118F_1912		0.150186	0.880618	0.931169	Serine phosphatase RsbU, regulator of sigma subunit
AbA118F_1913		1.28358	0.199289	0.356109	Phosphoglycolate phosphatase
AbA118F_1914		0.276364	0.782269	0.878483	Anthranilate synthase, aminase component
AbA118F_1915		-0.173793	0.862028	NA	5S ribosomal RNA
AbA118F_1916		0.354959	0.0165355	0.0480389	tRNA-Thr
AbA118F_1917		0.408352	0.00754262	0.0242752	tRNA-Tyr
AbA118F_1918		0.245537	0.806041	0.890285	tRNA-Gly
AbA118F_1919		1.75787	1.64942e-15	2.53865e-14	tRNA-Thr
AbA118F_1920		-0.490314	0.623912	0.763815	Na+/H+ antiporter, NhaP family
AbA118F_1921		-0.58328	0.559704	0.713119	YpfJ protein, zinc metalloprotease superfamily
AbA118F_1922		-0.225141	0.82187	0.898211	Inner membrane protein YedI
AbA118F_1923		1.64937	0.0990729	0.212571	Tryptophanyl-tRNA synthetase
AbA118F_1924		1.45613	7.19509e-52	4.44939e-50	Succinyl-CoA ligase [ADP-forming] alpha chain
AbA118F_1925		1.8472	5.73694e-57	4.22703e-55	Succinyl-CoA ligase [ADP-forming] beta chain
AbA118F_1926		0.901373	3.74049e-18	6.78184e-17	Dihydrolipoamide dehydrogenase of 2-oxoglutarate dehydrogenase
AbA118F_1927		0.70061	2.6938e-12	3.14095e-11	Dihydrolipoamide succinyltransferase component (E2) of 2-oxoglutarate dehydrogenase complex
AbA118F_1928		0.361516	6.12395e-05	0.000318427	2-oxoglutarate dehydrogenase E1 component
AbA118F_1929		-0.0838861	0.933147	0.959823	hypothetical protein
AbA118F_1930		1.40884	4.78824e-49	2.71831e-47	Succinate dehydrogenase iron-sulfur protein
AbA118F_1931		1.30332	7.86123e-46	4.18822e-44	Succinate dehydrogenase flavoprotein subunit
AbA118F_1932		1.22308	4.11074e-29	1.19626e-27	Succinate dehydrogenase hydrophobic membrane anchor protein
AbA118F_1933		1.36072	2.33565e-40	1.03697e-38	Succinate dehydrogenase cytochrome b-556 subunit
AbA118F_1934		1.40382	0.160372	0.304646	Citrate synthase (si)
AbA118F_1935		-1.4576	0.144951	0.283116	hypothetical protein
AbA118F_1936		1.07542	3.47979e-16	5.60489e-15	Rhodanese domain protein UPF0176, cyanobacterial/alphaproteobacterial subgroup
AbA118F_1937		-1.12226	0.261753	0.430501	hypothetical protein
AbA118F_1938		-1.02421	0.305736	0.477782	Hypothetical protein
AbA118F_1939		-0.72991	0.465445	0.634581	hypothetical protein
AbA118F_1940		-0.0622721	0.950346	0.971097	RNA polymerase sigma factor RpoD
AbA118F_1941		-0.253334	0.015213	0.0448744	putative lipoate regulatory protein YbeD
AbA118F_1942		-1.31509	0.18848	0.343349	Octanoate-[acyl-carrier-protein]-protein-N- octanoyltransferase
AbA118F_1943		-0.407684	0.683506	0.809481	hypothetical protein
AbA118F_1944		-1.50877	0.131357	0.263856	Alcohol dehydrogenase
AbA118F_1945		1.02538	0.305185	0.477181	putative amino acid permease, GabP family
AbA118F_1946		2.13242	0.0329721	0.0856581	Multimeric flavodoxin WrbA
AbA118F_1947		-0.0578225	0.95389	0.972673	Transcriptional regulator, HxlR family
AbA118F_1948		0.489817	0.0166284	0.0482683	tRNA (cytidine(34)-2'-O)-methyltransferase
AbA118F_1949		-0.505305	0.613345	0.756904	Precorrin-2 oxidase : Sirohydrochlorin ferrochelatase activity of CysG
AbA118F_1950		1.81632	0.069322	0.160792	Seryl-tRNA synthetase
AbA118F_1951		-2.02456	0.0429121	0.107218	Chromosome segregation ATPases
AbA118F_1952		1.99019	0.0465705	0.115196	Outer membrane lipoprotein carrier protein LolA
AbA118F_1953		1.40119	4.15247e-28	1.15968e-26	LSU ribosomal protein L27p
AbA118F_1954		1.50412	1.12622e-54	7.50018e-53	LSU ribosomal protein L21p
AbA118F_1955		0.332803	0.0110364	0.0340329	Nonaprenyl diphosphate synthase (geranyl-diphosphate specific)
AbA118F_1956		-2.21536	0.0267354	0.0721627	putative site-specific recombinase
AbA118F_1957		2.14217	0.03218	0.0840418	Membrane-associated phospholipid phosphatase
AbA118F_1958		0.714134	7.45574e-13	9.22116e-12	RND efflux system, membrane fusion protein
AbA118F_1959		0.783952	9.08046e-15	1.29406e-13	RND efflux system, inner membrane transporter
AbA118F_1960		0.844784	2.70731e-18	5.0136e-17	Efflux transport system, outer membrane factor (OMF) lipoprotein
AbA118F_1961		1.00658	0.314138	0.487611	UPF0145 protein
AbA118F_1962		1.30838	0.190744	0.345474	hypothetical protein
AbA118F_1963		-0.516871	0.00250675	0.00950999	hypothetical protein
AbA118F_1964		-0.194532	0.845759	0.913272	Oxidoreductase, short-chain dehydrogenase/reductase family
AbA118F_1965		-2.13358	0.0328771	0.0854998	hypothetical protein
AbA118F_1966		0.491007	3.15651e-07	2.21724e-06	Valyl-tRNA synthetase
AbA118F_1967		0.911945	0.361798	0.537497	hypothetical protein
AbA118F_1968		1.81856	0.0689783	0.160317	hypothetical protein
AbA118F_1969		-2.13832	0.0324906	0.0847889	DnaJ domain protein
AbA118F_1970		0.254751	0.798915	0.888255	Auxin efflux carrier family protein
AbA118F_1971		-0.537882	0.590659	0.740569	LysR family transcriptional regulator
AbA118F_1972		1.279	0.200896	0.358056	Ammonium transporter
AbA118F_1973		-0.587901	0.556599	0.711518	putative membrane protein
AbA118F_1974		-1.35007	0.176995	0.329357	Sensor protein BasS (activates BasR)
AbA118F_1975		0.408062	0.683228	0.809481	Two-component transcriptional regulatory protein BasR (activated by BasS)
AbA118F_1976		-0.0668349	0.946713	0.968242	Phosphoethanolamine transferase EptA
AbA118F_1977		0.258058	0.00992892	0.0312013	DcaP
AbA118F_1978		-0.762997	0.445465	0.618791	AmpG permease
AbA118F_1979		1.27272	0.203118	0.360163	1-acyl-sn-glycerol-3-phosphate acyltransferase
AbA118F_1980		-0.306026	0.759585	0.864708	Bacterial patatin-like phospholipase domain containing protein
AbA118F_1981		1.02826	0.303827	0.475871	Putative activity regulator of membrane protease YbbK
AbA118F_1982		0.59192	6.07978e-08	4.71904e-07	Protein QmcA
AbA118F_1983		-0.860481	0.389524	0.564875	hypothetical protein
AbA118F_1984		-1.38922	0.164765	0.309473	(2E,6E)-farnesyl diphosphate synthase
AbA118F_1985		0.247527	0.0145583	0.0432009	2-methylaconitate isomerase
AbA118F_1986		0.0951372	0.924206	NA	hypothetical protein
AbA118F_1987		2.27829	0.0227095	0.0627137	Aromatic amino acid transport protein AroP
AbA118F_1988		-0.548613	0.583271	0.733697	hypothetical protein
AbA118F_1989		0.307009	0.0149271	0.0441064	hypothetical protein
AbA118F_1990		1.87808	0.06037	0.142899	hypothetical protein
AbA118F_1991		0.720397	0.471281	0.639516	hypothetical protein
AbA118F_1992		1.65129	0.0986789	0.21212	D-lactate dehydratase
AbA118F_1993		0.381155	0.000620309	0.00263251	Quinone oxidoreductase
AbA118F_1994		0.932618	0.351017	0.525767	Transcriptional regulator, AraC family
AbA118F_1995		0.480073	0.000194328	0.000916838	Undecaprenyl-diphosphatase
AbA118F_1996		1.13314	0.257155	0.425052	Phenylacetic acid degradation operon negative regulatory protein paaX
AbA118F_1997		0.980367	0.326905	0.501138	Fatty acid desaturase
AbA118F_1998		0.484203	0.628242	0.766867	Transcriptional regulator, AraC family
[truncated: 1,543 more rows]
